# Supplementary material for: Quantitative Ultrasound Facilitates the Exploration of Morphological Association of the Long Head Biceps Tendon with Supraspinatus Tendon Full Thickness Tear
Source: PLoS One. 2014 Nov 20;9(11):e113803. doi: 10.1371/journal.pone.0113803 (PMC4239113; doi:10.1371/journal.pone.0113803)
Supplement: File S1 — Baseline and ultrasound characteristics in participants with and without supraspinatus tendon full thickness tears. All the information was anonymized. (XLS) [file pone.0113803.s001.xls]

## Sheet: Tear Group
Age	Sex	ROM Limit	Diagnosis	Site	Clinical Diagnosis	Biceps Effusion	AC joint synovitis or distension	AC osteoarthritis	Biceps and subdeltoid effusion	Biceps Full_thickness tear	Biceps Subluxation or dislocation	Biceps Tendinosis	Biceps Thickness H	Biceps Thickness V	Effusion	IS calcification	IS Full_thickness tear	IS Tendinosis	Posterior labrum abnormality	Posterior recess effusion	SA impingement	SA_SD bursal thickening	SS Calcification	SS Full_thickness tear	SS Partial Thickness Tear	SS Partial_thickness tear	SS Tendinosis	SS Thickness	Subscapularis Partial_thickness tear	Subscapularis Tendinosis	subscpularis clacification	Teres minor atrophy	Tear Size	Biceps Pixel	Biceps_CS	Deltoid Pixel
70	1	0	Full thickness tear of the supraspinatus tendon at its anterior part,with subdeltoid bursa fluid accumulation	0	Left shoulder pain	0	0	0	0	0	0	0	4.385	2.863	0	0	0	0	0	0	1	0	0	1	0	0	1	7.756	0	0	0	3.337	15.3	61.505	4.927	38.740
79	0	0	1.Hypoechoic change and marked thinning of subscapularis tendon, biceps tendon, and anterior supraspinatus tendon. Compatible with massive tear at anterior rotator interval. 2.Large amoung of subdeltoid bursal effusion and glenohumeral joint effusion. Labrium injury could not be ruled out. May consider MRI study for labrum.	0	Lt shoulder pain	2.205	0	0	0	0	1	0	3.624	2.294	1	1	0	0	0	0	0	0	0	1	0	0	0	4.819	1	0	0	0.762	9.711	50.980	12.571	37.867
60	0	0	Full thickness tear of the supraspinatus tendon at its anterior part with peritendinous effusion of biceps tendon at its dependent part	1	rotator cuff syndrome	2.505	0	0	0	0	0	0	3.829	2.317	1	0	0	0	0	0	0	0	0	1	0	0	1	6.664	0	0	0	1.807	12.2	74.180	8.377	37.328
31	0	0	Supraspinatus tendinosis	0	rotator cuff syndrome	1.725	0	0	0	0	0	0	3.048	1.756	1	1	0	0	0	0	0	0	1	1	1	1	1	6.048	0	0	0	1.581	9.040	77.889	9.381	37.860
60	0	0	Complete rupture of the right supraspinatus tendon	1	right shoulder impingement	1.649	0	1	0	0	0	0	3.077	2.137	1	0	0	0	0	0	0	0	0	1	0	0	0	4.072	0	0	0	1.159	10.947	83.701	9.712	69.377
65	1	0	1. Bil calcified supraspinatus tendinosis 2. Full thickness tear of the right supraspinatus tendon at its distal insertion	1	bil shoulder rotator cuff syndrome	0	0	0	0	0	0	1	5.182	3.434	0	0	0	0	0	0	0	0	1	1	0	0	0	4.916	0	0	1	1.451	13.557	41.580	17.320	41.792
74	1	0	1. Right supraspinatus massive tear 2. Right biceps long head peritendinous effusion 3. Right shoulder posterior recess effusion 4. Right subscapularis enthesopathy	1	Right shoulder pain	2.863	0	1	0	0	0	1	4.704	3.857	1	0	0	0	0	1	0	0	0	1	0	0	0	5.043	0	0	1	1.524	18.852	70.851	26.926	50.307
69	1	0	Full thickness tear of the supraspinatus and subscapularis tendons with shoulder impingement	0	L shoulder tendinitis	2.104	0	0	0	0	0	1	5.175	3.244	1	0	0	0	0	0	0	0	0	1	0	0	0	4.634	1	0	0	1.333	22.136	49.977	18.986	21.654
66	0	0	1. Left supraspinatus calcific tendinopathy. Partial tear with doublecartilage sign was found. 2. Left subdeltoid bursitis. 3. Left biceps perotendineal effusion.	0	Left shoulder pain	3.048	0	0	0	0	0	0	2.317	1.725	1	0	0	0	0	0	0	0	1	1	0	0	1	5.714	0	0	0	1.333	5.449	47.142	6.392	30.926
69	0	0	1.Left biceps tendinosis with minimal amount of peritendineal effusion. 2.Left supraspinatus tendinosis 3.Left subdeltoid bursa effusion	0	Left rotator cuff syndrome	2.541	0	0	0	0	0	1	5.381	5.337	1	0	0	0	0	0	1	0	0	1	0	0	1	5.537	0	0	0	2.694	18.568	44.704	32.938	83.272
62	1	0	1.Bilateral supraspinatus tendon complete rupture with naked humerus. 2.Right biceps tendon marked swelling, compatible with tenosynovitis.	1	Bilateral shoulder pain	2.882	0	0	0	0	0	1	5.241	3.639	1	0	0	1	0	0	0	0	0	1	0	0	0	0	0	1	0	0	16.357	63.138	15.725	98.814
77	0	0	Full thickness tear of the supraspinatus tendon at the rotator interval	0	left shoulder pain	2.286	0	0	0	0	0	0	3.664	3.054	1	0	0	0	0	0	0	0	0	1	0	0	0	4.867	0	0	0	1.571	5.278	98.77	12.157	53.301
51	1	0	1.Right supraspinatus tendon massive tear 2.Peritendineal effusion of right biceps	1	Right shoulder weakness for 2 months	2.104	0	0	0	0	0	1	6.734	4.381	1	0	1	0	0	0	0	0	0	1	0	0	0	0	0	1	0	0	18.083	112.598	21.597	68.861
55	1	1	1.Massive rupture of supraspinatus tendon. 2.Suspect infraspinatus tendon tear. 3.Massive communicating subdeltoid bursal fluid and glenohumeral joint fluid. Intra-bursal synovial hypertrophy also noted.4.ROM limitation noted during examination.	1	Right rotator cuff syndrome.	4.897	0	0	0	0	0	0	5.292	3.614	1	0	1	0	0	0	1	0	0	1	0	0	0	4.528	0	0	0	2.832	10.637	41.208	15.028	15.373
55	1	1	1.Full thickness tear of anterior-middle portion of supraspinatus tendon, tear length: 15mm, tear width: 18mm. 2.Subdeltoid bursa fluid accumulation(+). R/O reactive change.	1	Right frozen shoulder	3.054	0	0	0	0	0	0	4.762	2.914	1	0	0	0	0	0	1	0	0	1	0	0	0	5.011	0	0	0	2.901	18	63.430	15.359	30.174
39	1	0	1.Anterior portion tear of supraspinatus tendon, full thickness, tear width: 9.3mm. 2.Coracoid bursa distension, r/o chronic bursitis. 3.Subdeltoid bursa distension above infraspinatus tendon, r/o chronic bursitis.	0	Left shoulder pain	2.505	0	0	0	0	0	0	4.985	2.673	1	0	0	0	0	0	1	0	0	1	0	0	0	5.129	0	0	0	3.238	9.3	96.059	10.137	42.548
59	1	0	1.Large full thickness tear noted at anterior-middle portion os supraspinatus tendon. Size: 17.1*21.9*5.9mm. 2.Subdeltoid bursa and biceps tendon effusion noted. Compatible with subdeltoid bursitis.	1	Right rotator cuff syndrome.	3.497	0	0	0	0	0	0	4.945	2.981	1	0	0	0	0	0	1	0	0	1	0	0	0	5.128	0	0	0	2.104	17.1	51.622	9.833	23.543
71	0	0	1. Full thickness tear of the supraspinatus tendon at its medial part 2. Marked fluid accumulation around biceps tendon	1	right shoulder pain	3.054	0	0	0	0	0	1	5.241	3.434	1	0	0	0	0	0	0	0	0	1	0	0	0	5.641	0	1	0	1.347	6.2	28.761	16.978	29.096
69	0	0	Massive tear of the supraspinatus tendon with naked humeral head	1	right shoulder impingement	0	0	1	0	0	0	0	4.952	3.288	0	0	0	1	0	0	0	0	0	1	0	0	0	0	0	1	0	0	7.649	80.443	25.53	27.610
56	1	0	1. Right supraspinatus tendon tear (16.2mm). 2. Impingement syndrome.	1	Right shoulder pain and weakness	2.286	0	0	0	0	0	0	3.434	2.104	1	0	0	0	0	0	0	0	0	1	0	0	0	4.259	0	1	0	0.971	16.2	148.893	10.397	73.198
66	1	0	1.Full-thickness tear of anterior supraspinatus tendon 13*5 mm in size. 2.Chronic bursitis of subdeltoid bursa.	1		2.025	0	1	0	0	0	1	5.859	5.868	1	0	0	0	0	0	1	0	0	1	0	0	0	5.268	0	0	0	2.541	13	83.861	26.725	32.615
68	0	0	1.Supraspinatus partial tear at anterior distal part, length: 4.8mm, width: 18mm. 2.Subdeltoid bursa effusion noted. R/O reactive change.	0	Lt shoulder pain	0	0	0	0	0	0	0	3.927	1.797	0	0	0	1	0	0	0	0	0	1	1	0	0	3.539	0	0	0	1.536	18	87.552	8.991	80.059
83	1	0	1.Full thickness tear of anterior supraspinatus tendon, width 15mm. 2.Focal hypoechogenicity of subscapularis tendon, r/o partial tear. 3.Biceps tendon tenosynovitis.	1	Rt shoulder pain	2.484	0	1	0	0	0	0	4.397	2.882	1	0	0	0	0	0	0	0	0	1	0	0	0	0	1	1	0	0	15	114.925	15.217	80.902
80	0	0	1.Massive tear of supraspinatus tendon. 2.Biceps splitting sign, target sign, compatible with tenosynovitis and biceps degenerative change. 3.Hypoechoic change of infraspinatus tendon. 4.Hypoechoic change and thinning of subscapularis tendon, r/o partial tear. 5.R/o rotator arthropathy.	1	Right Rotator cuff tear	3.288	0	1	0	0	0	0	2.229	1.756	1	0	0	0	0	0	0	0	0	1	0	0	0	0	0	1	0	0	18.568	82.498	11.838	41.661
77	0	0	1.Right supraspinatus massive tear. 2.Right infraspinatus tendinosis. 3.Left supraspinatus tendinosis. 4.Right subscapularis ensthesopathy. 5.Suggest muscle strengthening of right shoulder abductor and depressor.	1	Right shoulder pain	5.028	0	1	0	0	0	0	4.747	3.665	1	0	0	0	0	0	0	0	0	1	0	0	0	0	0	0	1	0	17.125	78.397	10.763	33.551
84	1	0	1. complete rupture of the supraspinatus tendon with fluid accumulation 2. thiining and hypoechoic change of the subscapularis tendon	1	right shoulder rotator cuff syndrome	3.193	1	1	0	0	0	1	4.397	3.698	1	0	0	1	0	0	1	0	0	1	0	0	0	0	1	0	0	3.071	23.745	67.474	10.586	66.654
60	0	0	Full thickness tear of the supraspinatus tendon at its anterior part	1	right shoulder pain	1.942	0	0	0	0	0	1	3.927	3.512	1	0	0	1	0	0	0	0	0	1	0	0	1	6.933	0	0	0	1.347	11.820	104.645	9.121	88.046
64	0	0	Right supraspinatrus tendon complete rupture and infraspinatus partial tear	1	Right shoulder weakness	0	0	0	0	0	1	0	3.45	2.317	0	0	1	0	0	0	0	0	0	1	0	0	0	0	0	1	0	0	17.876	61.026	14.792	54.230
70	0	0	Complete rupture of the supraspinatus tendon with peritendious effusion of biceps	1	rotator cuff syndrome	3.17	0	0	0	0	0	1	4.638	4.216	1	0	1	0	0	0	0	0	0	1	0	0	0	0	0	1	0	0	20.266	31.943	15.583	63.459
58	1	0	Small full thickness tear of the supraspinatus tendon at its anterior part with humeral cortex irregularity	1	right shoulder pain	3.45	0	0	0	0	0	1	4.418	4.208	1	0	0	0	0	0	0	0	0	1	0	0	1	6.734	0	0	0	1.278	8.528	25.861	31.3	46.833
82	0	0	1. Right supraspinatus tendon complete tear 2. Right subscapularis tendon tendinosis 3. Right biceps tendon peritendineal effusion. 4. R/o Left subscapularis partial tear	1	Both shoulder pain	3.639	0	1	0	0	0	0	5.083	1.914	1	0	0	0	0	0	0	0	0	1	0	0	0	0	1	1	0	0	15.287	42.188	15.820	49.752
59	0	0	1.Full thickness tear of the anterior part of right supraspinatus tendon 2. Right biceps tendinitis	1	Right shoulder SStenosynovitis	1.077	0	0	0	0	0	1	5.011	3.639	1	0	0	0	0	0	1	0	0	1	0	0	0	5.175	0	1	0	2.484	8.5	34.378	7.042	58.205
81	0	0	1. Bilateral biceps tenosynovitis 2. Bilateral subscapularis tendinosis 3. Massive full thickness of right supraspinatus tendon 4. Left supraspinatus tendinosis with tiny calcification 5. Right AC joint synovitis	1	Bilateral shoulder pain	2.653	1	0	0	0	0	1	5.241	3.054	1	0	0	0	0	0	1	0	0	1	0	0	0	3.639	0	1	1	2.654	16.242	39.020	9.180	94.622
62	0	0	Supraspinatus tendon full thickness tear (18mm wide, 15mm long) at distal portion.	1	Right shoulder pain	0	0	0	0	0	0	0	3.288	2.294	0	0	0	0	0	0	0	0	0	1	0	0	0	5.917	0	0	0	1.536	18	69.604	8.861	42.402
58	1	0	1.Right supraspinatus and infraspinatus massive tear 2.Right subscapularis calcific tendinopathy	1	Right shoulder pain	1.581	0	0	1	0	0	0	6.005	3.041	1	0	0	0	0	0	1	0	0	1	0	0	0	0	0	1	1	3.041	11.311	114.043	6.274	14.936
50	1	0	1.Complete rupture of subscapularis tendon. 2.Massive tear of supraspinatus tendon. 3.Infraspinatus tendon marked hypoechogenicity and swelling, compatible with tendinopathy.	1	Right shoulder rotator cuff tear	0	0	0	0	0	0	0	4.297	2.484	0	0	1	0	0	0	0	0	0	1	0	0	0	0	1	0	0	0	18.819	114.134	5.671	120.291
61	1	0	1. Partial tear of left supraspinatus tendon. 2. Tendinosis of left subscapularis tendon.	0		3.752	0	0	0	0	0	1	5.553	4	1	0	0	0	0	0	0	0	0	1	0	0	0	5.717	0	1	0	1.571	7.8	71.468	29.809	61.810
76	0	0	Absence of supraspinatus and infraspinatus tendinosis Right shoulder arthritis	1	right shoulder supraspinatus tear	2.294	0	1	0	0	0	1	5.524	3.434	1	0	0	0	0	0	0	0	0	1	0	0	1	0	0	1	0	0	20.897	76.219	9.936	53.180
76	0	0	1.Right biceps peritendineal effusion,minimal 2.Right supraspinatus tendon full-thickness tear,anterior portion	1	Right SS tendinitis	1.571	0	1	0	0	0	0	4.483	2.356	1	0	0	0	0	0	0	0	0	1	0	0	0	4.587	0	0	0	1.536	7.778	68.562	10.456	67.088
62	1	0	1. Left moderate subdeltoud effusion. 2. Left supraspinatus tendon full-thickness tear with calcification. 3. Left infraspinatus tendon calcification	0	Left shoulder pain	0	0	0	0	0	0	0	5.506	3	0	1	0	0	0	0	1	0	1	1	0	0	0	6.325	0	0	0	3.509	6.048	104.646	12.500	39.587
59	1	0	1. Right supraspinatus full-thickness tear at anterior-middle part. 2. Right subdeltoid bursitis. 3. Right biceps tendinopathy.	1	Right shoulder pain and weakness	0	0	0	0	0	0	1	3.632	2.54	0	0	0	0	0	0	1	0	0	1	0	0	0	4.603	0	0	0	2.159	5.275	178.876	16.281	44.332
87	0	0	1.Two small gap, full-thickness tears at anteior and middle supraspinatus tendon, with diffuse swelling and hypoechoic change, compatible with traumatic tear. 2.Biceps tendon effusion, r/o reactive change. 3.Anterior humeral head cortical irregularity, may consider X-ray study.	1	Right shoulder pain	1.651	0	0	0	0	0	0	5.669	3.255	1	0	0	0	0	0	0	0	0	1	0	0	1	5.083	0	0	0	1.909	3.4	97.830	24.681	101.042
60	0	0	1.Swelling, hypoechoic change, heteroechoic change, and focal anechoic gap noted within supraspinatus tendon, compatible with tendinopathy with suspicious small partial tear. 2.Biceps tendon chronic tenosynovitis. 3.Small calcification plaque noted at distal subscapularis tendon.	0	left shoulder pain	1.888	0	0	0	0	0	0	4.835	2.495	1	0	0	0	0	0	0	0	0	1	0	0	1	6.137	0	1	1	0.972	3.916	76.401	14.579	91.572
64	0	0	1.Complete tear of anterior-proximal supraspinatus tendon, size: 14*14*4mm. 2.Large calcification plaque noted at infraspinatus tendon distal insertion, size: 15*14*4mm.	1	Right shoulder pain	3.885	0	0	0	0	0	1	4.444	3.227	1	0	0	0	0	0	0	0	0	1	0	0	1	4.347	0	0	0	1.295	14	89.923	22.613	56.890
71	0	0	1. Complete tear of left supraspinatus tendon 2. Calcified tendinopathy of left subscapularis tendon 3. Cortex irregularity of left clavicle and humerus	0	Left shoulder pain	0	0	1	0	0	0	1	2.629	2.797	0	0	0	0	0	0	0	0	0	1	0	0	0	0	0	0	1	0	9.720	41.436	12.039	80.688
69	0	0	1.Right supraspinatus tendon full thickness tear 2.Right bicipital peritendinous effusion	1	Right shoulder pain	2.552	0	0	0	0	0	0	4.319	2.162	1	0	0	0	0	0	0	0	0	1	0	0	0	4.578	0	0	0	1.524	13.018	61.797	11.011	71.453
67	1	0	1. Left supraspinatus tendon full-thickness tear at anterior part. 2. Left supraspinatus calcific tendinopathy. 3. Left chronic subdeltoid bursitis. 4. Left subscapularis enthesopathy. 5. Left impingement syndrome.	0	Left shoulder pain	5.407	0	0	0	0	0	0	3.685	2.416	1	0	0	0	0	0	1	0	1	1	0	0	0	5.658	0	0	1	2.272	25.131	102.415	11.957	25.135
66	0	0	1.Supraspinatus tendon full thickness tear at its middle portion,about 11mm wide. 2.Subscapularis tendon calcification noted at distal insertion site. 3.Biceps tendon target sign, r/o chronic tenosynovitis.	1	Right SS tendinopathy	2.989	0	1	0	0	0	0	3.81	2.289	1	0	0	0	0	0	0	0	0	1	0	0	0	5.003	0	0	1	1.326	11.743	62.025	12.358	33.592
80	0	0	Right supraspinatus massive tear	1	Right shoulder pain	0	0	0	0	0	0	1	5.33	3.136	0	0	0	0	0	0	0	0	0	1	0	0	0	0	0	0	0	0	20.846	118.899	10.350	78.888
56	0		1. Full thickness tear of the supraspinatus tendon, middle part 2. Marked subdeltoid bursa dilatation / fluid accumulation 3. Calcified infraspinatus tendinosis		shoulder pain	2.59	0	0	1	0	0	0	4.6	3.175	1	1	0	1	0	0	1	0	0	1	0	0	1	5.335	0	0	0	1.295	7.3	84.737	14.473	44.303
76	1	0	1. Left chronic subdeltoid bursitis. 2. r/o left supraspinatus partial tear at anterior part. 3. Left biceps tendinitis. Further clinical correlation is suggested.	0	Left shoulder pain	0	0	1	0	0	0	1	7.337	6.606	1	1	0	1	0	0	1	0	0	1	0	0	1	5.6	0	0	0	3.225	12.976	75.815	49.386	44.568
69	0	0	1.Right supraspinatus full-thickness tear at anterior part. 2.Right biceps tenosynovitis.	1	Right supraspinatus tenosynovitis	1.486	0	0	0	0	0	1	4.063	2.797	1	0	0	0	0	0	0	0	0	1	0	0	1	6.471	0	1	1	1.15	6.7	79.572	9.275	48.675
64	0	0	1.Complete rupture of supraspinatus tendon. 2.partial tear of infraspinatus tendon. 3.Glenohumeral joint effusion, r/o arthritis. 4.Bicep tendinopathy.	1	right shoulder pain	2.923	0	0	0	0	0	1	4.244	3.136	1	0	1	0	0	1	0	0	0	1	0	0	0	5.692	0	1	0	0	11.966	70.110	10.184	62.152
73	0	1	1. Massive tear of the supraspinatus and infraspinatus tendons 2. right shoulder joint arthritis, r/o post-traumatic arthritis	1	humeral fracture	4.123	0	0	0	0	0	0	4.488	3.321	1	0	0	0	0	1	0	0	0	1	0	0	0	0	0	0	0	0	12.154	60.082	9.393	51.729
83	1	0	1.Massive tear of supraspinatus tendon. 2.Fraying of biceps tendon, compatible with tendinosis. 3.Marked and chronic busitis of subdeltoid bursa with bursal wall thickening. 4.Glenohumeral joint synovial hypertrophy, cortical irregularity, and effusion, compatible with rotator arthropathy.	1	Right shoulder	5.429	0	0	0	0	0	1	5.306	3.521	1	0	0	1	0	0	0	1	0	1	0	0	1	0	0	0	0	2.048	19.420	57.863	13.091	63.874
60	1	0	1.Left humeral head chip fracture 2.Left supraspinatus tendon partial tear at the articular side 3.Left infraspinatus tendinopathy 4.Left subscapularis tendon calcification 5.Left bicipital peritendinous effusion	0	Left shoulder pain	4.178	0	0	0	0	0	0	3.071	2.416	1	0	0	1	0	0	1	0	0	1	0	0	1	4.634	0	1	1	4.76	12.970	59.028	12.854	31.549
72	0	0	1.Supraspinatus tendon full-thickness tear at anterior portion, 7mm. 2.Markedly increased thickness of subdeltoid bursa, compatible with chronic bursitis. 3.Biceps tendon swelling and splitting sign, compatible with tendinosis. 4.Ultrasound guide intrabursal injection was performed smoothly with immediate symptom relief.	0	Left shoulder pain, chronic	1.024	0	0	0	0	0	1	3.818	3.175	1	0	0	0	0	0	0	1	0	1	0	0	0	4.34	0	0	0	2.556	7	58.648	16.092	65.745
70	0	0	Full-thickness tear of anterior supraspinatus tendon. Tear width:17mm. (nearly 2/3 of total width).	1	Rt shoulder pain	0	1	0	0	0	0	0	3.576	2.59	0	0	0	1	0	0	0	0	0	1	0	0	0	4.659	0	0	0	1.403	17	64.556	8.329	76.368
61	0	0	1. Complete tear of the supraspinatus tendon with joint and subdeltoid bursa effusion 2. Lipoma	0	mass, shoulder pain	2.159	0	0	0	0	0	0	3.735	2.221	1	0	0	1	0	0	1	0	0	1	0	0	0	1.849	0	0	0	0	8.162	76.319	11.791	31.617
74	0	0	1.Left subscapularis tendon and supraspinatus tendon tear 2. Left biceps tendon peritendineal effusion, advise MRI study	0	Left shoulder pain after a trauma	3.431	0	0	0	0	0	0	2.879	2.854	1	0	0	1	0	0	0	0	0	1	0	0	0	5.97	0	1	0	2.341	14.471	46.079	16.978	64.762
74	1	0	(1) tenosynovitis, biceps tendon long head, right (2) AC joint synovitis, right (3) Supraspinatus tendinitis with full thickness tear, right shoulder	1	right shoulder pain	2.67	0	0	0	0	0	0	4.97	3.304	1	0	0	1	0	0	0	1	0	1	0	0	0	3.737	0	0	0	2.59	4.265	67.291	21.680	45.661
70	1	0	1. Clavicular fx near AC joint 2. Massive tear of the supraspinatus tendon with reactive peritendinous effusion of biceps	0	left shoulder rotator cuff syndrome	3.197	0	0	0	0	1	0	7.203	2.309	1	0	0	0	0	0	0	0	0	1	0	0	0	3.632	0	0	0	3.905	19.429	36.687	19.483	44.685
64	0	0	Right supraspinatus tendon full-thickness tear at anterior part.	1	Right shoulder pain, denied trauma hx	0	0	0	0	0	0	0	3.245	1.875	0	0	0	1	0	0	0	0	0	1	0	0	1	5.057	0	0	0	1.198	12.50	37.818	9.582	38.928
64	0	0	1.Right biceps tendon tenosynovitis. 2. Fluid accumulation at the supraspinatus tendon insertion with loss of the fibrin structure, tear of supraspinatus tendon was highly suspected	1	Right rotator cuff tear s/p operation	5.136	0	0	0	0	0	1	7.432	5.119	0	0	1	0	0	0	1	0	0	1	0	0	0	4.269	0	0	0	4.319	34.7	57.545	32.829	42.465
85	0	0	1.Right supraspinatus full-thickness tear at distal part. 2.Right biceps tendon peritendinous effusion, r/o reactive change.	1	Right shoulder pain	3.141	0	0	0	0	0	0	3.494	3.018	1	0	0	0	0	0	0	0	0	1	0	0	0	3.018	0	1	0	0.967	14.059	21.241	17.013	44.521
73	0	0	1. Left supraspinatus massive tear 2. Left subscapularis calcified tendinosis	0	Left shoulder pain	0	0	0	0	0	0	0	4.238	1.694	0	0	0	0	0	0	0	0	0	1	0	0	0	0	0	0	0	0	23.723	86.525	10.172	45.409
57	1	0	1. Full thickness tear at the anterior aspect of right supraspinatus tendon 2. Right biceps peritendinous effusion	1	Right shoulder pain	4.773	0	0	0	0	0	0	3.333	2.121	1	0	0	0	0	0	0	0	0	1	0	0	0	5.297	0	0	0	1.537	12.1	68.119	12.595	32.820
93	0	0	1. Left suprapinatus tendon complete tear 2. Left biceps tenosynovitis	0	Left shoulder pain	2.007	0	0	0	0	0	1	4.836	3.5	1	0	0	0	0	0	0	0	0	1	0	0	0	0	0	1	0	0	20.580	102.529	9.172	24.677
72	0	0	Right supraspinatus tendon nearly full-thicknees tear	1	Right shoulder pain	0	0	0	0	0	0	1	6.088	6.037	0	0	0	0	0	0	0	0	1	1	0	0	1	7.454	0	0	0	1.863	12.205	45.578	14.650	12.486
47	1	1	1. Right supraspinatus tendon full-thickness tear 2. Compatible with right frozen shoulder	1	Suspected right supraspinatus tendon tear	0	0	0	0	0	0	0	4.643	2.667	0	0	0	0	0	0	0	0	0	1	0	0	1	4.123	0	0	0	1.118	8.220	44.456	7.242	19.354
75	1	1	1. Right supraspinatus full-thickness tear 2. Compatible with right frozen shoulder	1	Right frozen shoulder	0	0	0	0	0	1	0	4.444	2.036	0	0	0	0	0	0	0	0	0	1	0	0	0	4.78	0	0	0	1.42	7.470	89.161	10.763	27.128
77	0	0	1. Right supraspinatus tendon complete tear 2. Right subscapularis tendon partial tear 3. Right subscapularis bursa bursitis	1	Right shoulder pain	1.694	0	0	0	0	0	0	3.419	1.818	1	0	0	0	0	0	1	0	0	1	0	0	1	0	1	0	0	2.726	20	65.569	5.565	41.932
75	1	0	1.Left supraspinatus complete tear 2.Multiple calcification at the insertion of left subscapularis and infraspinatus.	0	L shoulder pain	2.426	0	0	0	0	0	0	3.829	3.056	1	1	0	1	0	0	0	0	0	1	0	0	0	5.057	0	1	1	0	10.749	78.673	16.671	51.742
58	1	0	1.Left supraspinatus full thickness tear at anterior part and calcified tendinosis 2.Left subscapularis calcified tendinosis 3.Left biceps long head peritendinous effusion 4.Compatible with left frozen shoulder	0	left frozen shoulder	4.959	0	0	0	0	0	0	4.532	3.113	1	0	0	0	0	0	0	0	1	1	0	0	1	4.98	0	1	1	1.727	7.976	62.688	17.899	24.041
80	0	0	1.Right supraspinatus anterior part full-thickness tear. 2.Small calcification was found at right subscapularis and infraspinatus tendon insertion.	1	R shoulder pain	2.174	0	0	0	0	0	1	3.521	3.018	1	0	0	0	0	0	0	0	0	1	0	0	0	4.989	0	1	1	0.898	14.8	60.276	15.855	7.988
86	0	0	1.Right supraspinatus tendon complete tear 2.Right infraspinatus tendon anterior part full-thickness tear 3.Thinning of left supraspinatus tendon at its insertion with focal cortical irregularity of humeral head 4.Bilateral biceps tendinosis	1	Bilateral shoulder pain	0	0	0	0	0	0	1	2.102	1.849	0	0	1	0	0	0	0	0	0	1	0	0	0	0	0	0	0	0	19.420	114.768	7.042	61.847
78	0	0	1. Full-thickness tear of right supraspinatus tendon, anterior portion 2. Tendinosis of right infraspinatus tendon. 3. Moderate amount of right subacromial effusion.	1	Right shoulder pain	0	0	0	0	0	0	0	7.074	2.839	0	0	0	1	0	0	1	0	0	1	0	0	0	6.143	0	0	0	4.319	6.592	54.964	20.144	52.258
79	0	0	(1) tenosynovitis, biceps tendon long head, right (2) AC joint synovitis with spur formation, right (3) marked thinning of the supraspinatus tendon, R/O complete rupture of the rotator cuff, right shoulder	1	right shoulder pain	3.333	0	1	0	0	0	0	2.873	2.839	1	0	0	0	0	0	0	0	0	1	0	0	0	4.835	0	1	0	1.545	30	84.094	13.055	94.925
70	0	0	1. Full thickness tear of the supraspinatus tendon at its medial side 2. Plantar fasciitis, left side 3. 1cc Kenacort + 0.5 cc Xylocain local injection, left plantar fascia	0	Rotator cuff sydrome, left shoudler	1.35	0	0	0	0	0	0	4.192	2.426	1	0	0	0	0	0	0	0	0	1	0	0	0	5.462	0	0	0	1.42	8.696	49.591	8.199	49.935
76	1	0	1.Massive tear of supraspinatus, superior infraspinatus also involved. 2.Hypoechoic change of subscapularis and teres minor tendon. 3.Widening of glenohumeral joint, suspect subluxation. 4.Biceps chronic tenosynovitis. 5.Ultrasound guide intrabursal injection with xylocaine was performed smoothly on 2011-11-24.	1	Right shoulder pain	0	0	0	0	0	0	0	4.827	2.032	0	0	1	0	0	0	0	0	0	1	0	0	0	0	0	1	0	0	30	67.102	10.610	34.640
57	1	0	1.Right biceps tendon thickening 2.r/o right humeral head linear fracture 3.Right supraspinatus tendon full-thickness tear, posterior portion	1	Right shoulder pain	1.591	0	0	0	0	0	1	4.99	2.856	1	0	0	0	0	0	0	0	0	1	0	0	1	4.835	0	0	0	1.571	8.570	12.403	19.329	51.816
47	1	0	Right supraspinatus tendon full-thickness tear	1	Right shoulder pain	0	0	0	0	0	0	0	3.868	2.788	0	0	0	0	0	0	0	0	0	1	0	0	0	5.727	0	0	0	1.875	9.421	72.022	8.849	17.486
69	0	0	1.Right biceps tendinosis 2.Right subscapularis tendon small calcifiation 3.Right supraspinatus tendon calcification and suspected partialthickness tear 4.Suspected right posterior labrum tear with posterior recess effusion. Please consider MRI study.	1	RIght shoulder tendinitis	3.323	0	0	0	0	0	1	4.509	3.074	1	0	0	1	0	0	1	0	0	1	0	0	1	4.787	0	1	0	3.185	7.9	50.959	13.244	28.907
77	1	0	1.Full thickness, large tear of middle proximal supraspinatus tendon, tear length:16mm, tear width:15mm. 2.Biceps tenosynovitis, chronic. 3.Small calcification noted at proximal subscapularis tendon.	1	Right shoulder pain	2.794	0	0	0	0	0	0	5.213	2.317	1	0	0	0	0	0	0	0	0	1	0	0	0	5.919	0	0	0	1.534	15	75.698	15.714	55.414
78	1	0	1.Right shoulder: Full thickness tear of proximal middle supraspinatus tendon. Osteoarthritis of acromio-clavicular joint. Tear width: 9mm. Tear length: 14mm. 2.Left shoulder: punctuated calcification noted at distal-posterior supraspinatus tendon, compatible with calcific tendinopathy.	1	Bilateral shoulder pain	0	0	1	0	0	0	1	3.82	2.605	0	0	0	0	0	0	0	0	0	1	0	0	0	4.622	0	0	0	1.42	9	49.651	10.940	34.614
66	0	0	1. Right supraspinatus tendon full-thickness tear	1	Right shoulder pain	2.552	0	0	0	0	0	0	4.198	2.805	1	0	0	0	0	0	0	0	0	1	0	0	0	5.357	0	0	0	1.171	12.75	55.081	11.401	59.288
79	0	0	1. Left supraspinatus full-thickness tear	0	Left shoulder pain	1.524	0	0	0	0	0	0	3.302	2.289	1	0	0	0	0	0	0	0	0	1	0	0	0	5.87	0	0	0	1.529	12.182	66.287	9.700	55.240
54	0	0	1. Right supraspinatus tendon full-thickness tear 2. Left biceps tendon peritendineal effusion 3. Left supraspinatus tendinosis	1	Bilaterl shoulder pain	1.805	0	0	0	0	0	0	2.923	1.975	1	0	0	0	0	0	0	0	0	1	0	0	0	4.603	0	0	0	0.635	15.953	59.108	5.825	23.430
55	1	0	1.Full thickness tear of anterior supraspinatus tendon, tear width: 8.9mm. Marked tendinosis and swelling of posterior portion (11mm). Compatible with supraspinatus tear and tendinopathy. 2.Marked thickening and effusion of subdeltoid bursa, compatible with chronic bursitis.	0	Left shoulder traumatic pain	0	0	0	0	0	0	0	3.945	2.797	0	0	0	0	0	0	0	1	0	1	0	0	1	5.3	0	0	0	2.5	8.9	73.762	8.424	56.533
81	0	0	1. Left biceps tendon tenosynovitis 2. Left supraspinatus full-thickness tear 3. Left subdeltoid bursa distension	0	Left shoulder pain	5.089	0	0	0	0	0	0	4.49	3.175	1	0	0	0	0	0	0	1	0	1	0	0	0	5.87	0	0	0	2	9.2	36.303	16.882	36.110
80	1	0	Left supraspinatus tendon tendinosis, with possible old full-thickness tear, middle portion.	0	Left shoulder pain	0	0	0	1	0	0	0	5.636	2.317	0	0	0	0	0	0	0	0	0	1	0	0	1	6.77	0	0	0	1.251	6.383	74.825	14.733	40.947
61	1	0	1. Right supraspinatus tendon complete tear 2. Right biceps medial subluxation	1	right shoulder pain	3.154	0	0	0	0	1	1	6.608	3.556	1	0	0	0	0	0	0	0	0	1	0	0	0	3.092	0	1	0	0	14.351	97.023	16.068	47.961
77	0	0	1.Left supraspinatus tendon tear at its anterior portion, tear width: 12mm. 2.Suspect left subscapularis tendon tear at rotator interval area.	0	Lt shoulder pain	2.53	0	0	0	0	0	0	5.22	3.223	1	0	0	0	0	0	0	0	0	1	0	0	0	4.741	0	1	0	1.727	9.245	63.257	19.010	78.767
76	0	0	1.Left subscapularis tendon calcification. 2. Left suprapsinatus tendon full-thickness tear	0	Left shoulder pain	3.265	0	0	0	0	0	0	5.208	3.05	1	0	0	0	0	0	0	0	0	1	0	0	0	5.883	0	0	1	1.276	3.3	72.366	18.939	54.055
73	0	0	1. Right supraspinatus massive tear 2. Right subscapularis partial thickness tear 3. Right AC joint distention	1	Right shoulder pain	0	1	0	0	0	0	0	4.062	3.092	0	0	0	0	0	0	0	0	0	1	0	0	0	0	1	0	0	0	24.536	72.834	10.444	35.784
62	0	0	1. Right supraspinatus tendon full-thickness tear	1	Right shoulder pain	2.506	0	0	0	0	0	0	4.693	2.713	1	0	0	0	0	0	0	0	0	1	0	0	0	0	0	0	0	0	13.080	64.931	11.567	51.392
65	1	0	1. Right supraspinatus full-thickness tear, (anterior and distal part), tear width: 15.3mm	1	Right shoulder pain	2.413	0	0	1	0	0	1	4.659	2.854	1	0	0	0	0	0	1	0	0	1	0	0	0	7.383	0	0	0	2.443	15.3	68.342	15.099	67.722
69	0	0	Right supraspinatus tendon full-thickness tear with tendinosis	1	Right shoulder pain	0	0	0	0	0	0	0	4.49	2.174	0	0	0	0	0	0	0	0	0	1	0	0	0	4.221	0	0	0	0.898	4.042	51.933	9.204	51.540
71	0	0	1. Right supraspinatus tendon full-thickness tear 2. Right infraspinatus tendon tear 3. Right biceps tendon peritendineal effusion 4. suspect calcified tendinopathy of right subscapularis tendon	1	Right shoulder pain	3.302	0	0	0	0	0	0	3.685	2.289	1	0	1	0	0	0	0	0	0	1	0	0	0	0	0	1	1	0	13.920	53.542	11.697	76.755
69	1	0	1. Left supraspinatus tendon full-thickness tear at anterior part. 2. Left biceps tendon tendinosis	0	Left shoulder pain	2.162	0	0	0	0	0	1	3.556	3.558	1	0	0	0	0	0	0	0	0	1	0	0	0	3.297	0	0	0	1.694	17.864	57.950	13.162	22.922
49	1	0	1.Lt shoulder: bursitis (3.6mm) and supraspinatus tendon full thickness tear at anterior proximal portion (1*1cm). 2.Rt shoulder: mild bursitis (2.1mm) and small calcification plaque noted at subscapularis tendon distal insertion. 3.Ultrasound guide injection was performed into right subdeltoid bursa with immediate symptom reduction at internal rotation.	0	bilateral shoulder pain	1.545	0	0	0	0	0	1	5.914	2.075	1	0	0	0	0	0	0	1	0	1	0	0	0	5.429	0	0	0	2.105	8.407	69.363	7.940	50.474
79	0	0	1.Massive tear of supraspinatus tendon with humeral cortical irregularity and subdeltoid bursa effusion. 2.Biceps chronic severe tenosynovitis. 3.Glenohumeral joint effusion, r/o arthritis. 4.Subscapularis tendinosis.	1	Rt shoulder s/p operation	3.454	0	0	0	0	0	0	3.632	2.797	1	0	0	0	0	1	0	0	0	1	0	0	0	0	0	1	0	0	20.824	50.587	12.984	89.360
40	1	0	1. Left subdeltoid bursa markedly distension 2. Left supraspinatus tendon full-thickness tear 3. Left infraspinatus tendon calcification. 4. Left humeral head cortex fracture, 5. Suspected left subscapulartis tendon small tear, advise MRI study	0	Left shoulder injury	0	0	0	0	0	0	0	4.071	3.175	0	1	0	0	0	0	1	0	0	1	0	0	0	0	0	0	0	3.812	10.630	53.244	11.687	5.581
74	1	0	1. Left biceps tendon tenosynovitis 2. Left supraspinatus tendon snall full-thickness tear at anterior part ( 6.8 mm wide). 3. R/O left deltoid tendon fibrosis change	0	shoulder pain and lateral humeraus mass	4.538	0	0	0	0	0	0	2.747	2.762	0	0	0	0	0	0	0	0	0	1	0	0	1	4.819	0	0	0	1.694	6.8	113.615	6.439	58.184
66	0	0	1. Right supraspinatus massive tear 2. Right biceps peritendinous effusion 3. Right subscapularis tendinosis 4. Right AC joint arthritis	1	Right shoulder pain	3.556	0	0	0	0	1	0	4.538	3.092	1	0	0	0	0	0	0	0	0	1	0	0	0	0	0	0	0	0	30	59.141	13.457	27.162
68	0	0	1. Right supraspinatus full thickness tear, mainly at the anterior aspect 2. Right biceps peritendinous effusion	1	Right shoulder pain	1.656	0	0	0	0	0	0	4.284	2.067	1	0	0	0	0	0	0	0	0	1	0	0	1	4.622	0	0	0	1.307	4.6	97.652	10.350	41.027
56	0	0	1. Right supraspinatus partial thickness tear 2. Chronic right subdeltoid bursitis 3. Right biceps long head peritendinous effusion	1	Right shoulder pain	1.914	0	0	0	0	0	1	3.439	3.434	1	0	0	0	0	0	0	1	0	1	0	0	0	4.307	0	0	0	2.14	15.434	84.113	13.103	71.431
62	0	0	1.Left biceps tendon peritendineal effusion 2.Left subscapularis and supraspinatus calcified tendinitis 3.r/o left supraspintaus intrasubstance tear with scar formation	0	Left rotator cuff syndrome	1.622	0	0	0	0	0	0	3.327	1.478	1	0	0	0	0	0	0	0	1	1	0	0	1	4.891	0	0	1	1.147	4.329	76.977	6.746	31.529
63	0	0	1.Right supraspinatous tendon massive tear 2.Right subscpularis tendinosis 3.Right biceps peritendinous effsion and suspected mild medial dislocation of the bicep tendon	1	Right shoulder pain	3.153	0	0	0	0	1	0	3.725	2.091	1	0	0	0	0	0	0	0	0	1	0	0	0	0	0	0	0	0	30	63.555	10.161	51.385
68	0	0	1) Tenosynovitis, biceps tendon long head, right 2) AC joint synovitis, right shoulder 3) mild subdeltoid bursitis, right shoulder 4) supraspinatus tendinitis, with full-thickness tear at the more anterior part, right shoulder 5) R/O humeral fracture, right	1	right shoulder pain	1.82	1	0	0	0	0	1	4.975	3.144	1	0	0	0	0	0	0	0	0	1	0	0	0	4.483	0	0	0	1.506	4.221	89.690	20.955	56.745
54	0	0	1. Right supraspinatus massive tear. 2. Right biceps long head peritendinous effusion.	1	Right rotator cuff syndrome	3.071	0	0	0	0	0	1	3.006	2.667	1	0	0	0	0	0	0	0	0	1	0	0	0	0	0	0	0	0	30	66.255	12.866	50.401
75	0	0	1. Left subdeltoid effusion. 2. Left supraspinatus tendon fullthickness tear 3. Left posterior shoulder effusion	0	Left shoulder pain	0	0	0	0	0	0	0	2.834	1.861	0	0	0	0	0	1	0	0	0	1	0	0	0	4.552	0	0	0	1.239	17.191	30.229	8.471	35.496
75	1	0	1. Right Supraspinatous complete tear 2. Right AC joint distension	1	Right shoulder pain	0	1	0	0	0	0	0	4.775	2.665	0	0	0	0	0	0	0	0	0	1	0	0	0	0	0	0	0	0	30	46.017	12.854	29.137
59	0	0	1. Right biceps tendon tenosynvitis 2. Right subscapularis tendon calcification. 3. Right supraspinatus tendon partial tear suspected avlusion fracture, advise MRI study	1	Right shoulder pain	1.63	0	0	0	0	0	1	3.61	2.099	1	0		1	0	0	0	0	0	1	0	0	0	0	0	0	1	1.478	4.935	54.022	7.183	76.555
62	1	0	(1) tendinitis and tenosynovitis, biceps tendon long head, right (2) AC joint synovitis, right (3) massive full thickness tear, rotator cuff, right shoulder (4) subdeltoid bursitis, right shoulder	1	right shoulder pain	2.077	1	0	0	0	0	0	3.306	2.431	1	0	0	0	0	0	0	1	0	1	0	0	0	5.329	0	0	0	3.843	18.647	75.024	6.250	43.404
60	0	0	1. Left supraspinatus full thickness tear at its anterior part 2. Left biceps peritendinous effusion	0	Left shoulder pain	2.394	0	0	0	0	0	0	3.654	2.834	0	0	0	0	0	0	0	0	0	1	0	0	0	5.565	0	0	0	1.309	11.746	51.692	9.936	38.724
61	0	0	1.Right supraspinatus full thickness tear (anterior part) at its insertion, with suspected retraction of tendon (anterior part). 2.Minimal biceps peritendineal effusion.	1	Right shoulder pain	1.171	0	0	0	0	0	0	3.718	1.926	1	0	0	0	0	0	0	0	0	1	0	0	0	7.35	0	0	0	1.171	7.3	69.130	7.065	35.239
61	1	0	1.(Previous) Left supraspinatus complete tear with retraction 2.Left subscapularis tendinosis	0	Left shoulder pain	0	0	0	0	0	0	0	3.735	1.645	0	0	0	0	0	0	0	0	0	1	0	0	0	4.745	0	1	0	0.978	30	69.360	6.061	18.564
73	1	0	1.Left supraspinatus tendon massive tear, with mild soft tissue inflammation 2.Left infraspinatus tendinosis	0	Left shoulder rotator cuff tear	2.521	0	0	0	0	0	0	4.289	2.9	1	0	0	1	0	0	0	0	0	1	0	0	0	2.878	0	0	0	0.929	10.190	51.775	7.242	72.380
70	0	0	r/o right supraspinatus tendon full-thickness tear at anterior part.	1	Right shoulder pain	0	0	0	0	0	0	0	4.915	1.848	0	0	0	0	0	0	0	0	0	1	0	0	0	5.695	0	0	0	0.929	6.458	58.943	7.621	58.182
56	1	1	1.Right supraspinatus tendon full-thickness tear at anterior distal portion. 2.Chronic right subdeltoid bursitis.	1	Right frozen shoulder	1.645	0	0	0	0	0	0	6.304	3.806	1	0	0	0	0	0	0	0	0	1	0	0	0	5.546	0	0	0	2.6	3.370	38.349	12.453	11.120
74	0	0	1.Marked cortical irregularity of humeral head. 2.Marked synovial hypertrophy of glenohumeral joint, compatible with chronic arthritis. 3.Hypoechoic change of supraspinatus tendon, compatible with tendinopathy.	0	Lt shoulder pain	1.417	0	1	0	0	0	1	3.613	2.845	1	0	0	0	0	0	0	1	0	1	0	0	1	6.722	0	0	0	2.007	13.297	58.421	12.075	87.560
65	0	0	1.Partial thickness tear at anterior supraspinatus tendon, sized 7*5mm. 2.Infraspinatus tendinopathy. 3.Biceps tendon chronic tenosynovitis. 4.Marked chronic subdeltoid bursitis, with effusion and synovial hypertrophy.	1	Rt shoulder pain	3.432	0	0	0	0	0	0	2.878	2.538	1	0	0	1	0	0	0	1	0	1	0	0	0	6.414	0	0	0	2.394	7.5	54.931	7.892	85.026
73	0	0	1.Massive tear of left supraspinatus, infraspinatus, and subscapularis tendon 2.Subdeltoid bursitis 3.Peritendineal effusion of left biceps tendon	0	Left shoulder pain	1.861	0	0	0	0	0	1	3.913	2.502	0	0	1	0	0	1	1	0	0	1	0	0	0	0	1	0	0	3.512	30	109.083	9.783	74.374
75	1	0	1.Full-thickness tear at anterior-distal portion of bilateral supraspinatus tendons. 2.Bilateral subdeltoid bursitis 3.Peritendineal effusion of right biceps tendon.	1	Bilateral shoulder pain	1.957	0	0	0	0	0	0	4.093	3.199	1	0	0	0	0	0	0	0	0	1	0	0	0	3.13	0	0	0	1.994	13.234	79.402	14.272	73.953
80	0	0	1.Suspect full-thickness tear at anterior-distal portion of left supraspinatus tendon with calcificic tendinosis 2.Left subscapularis tendinosis	0	Left supraspinatus calcific tendinitis	0	0	0	0	0	0	0	2.853	1.417	0	0	0	0	0	0	0	0	1	1	0	0	1	6.319	0	1	0	1.002	5.397	77.232	9.907	73.159
82	0	0	Right supraspinatus tendon complete tear	1	Right rotator cuff tear	0	0	0	0	0	0	0	5.737	2.829	0	0	0	0	0	0	0	0	0	1	0	0	0	0	0	1	0	0	30	83.778	8.814	63.272
58	0	0	(1) tenosynovitis, biceps tendon long head, right (2) AC joint synovitis, right (3) supraspinatus tendinitis, with small full thickness tear and suspicious calcification, right shoulder	1	right shoulder pain	2.897	1	0	0	0	0	1	5.675	3.758	1	0	0	0	0	0	0	0	0	1	0	0	0	6.33	0	0	0	1.618	7.174	66.658	10.196	62.867
52	1	0	1.Right supraspinatus tendon complete tear 2.Suspect right subscapularis partial tear	1	Right shoulder tenosynovitis	0	0	0	0	0	0	0	2.855	2.121	0	0	0	0	0	0	0	0	0	1	0	0	0	4.046	1	0	0	1.5	30	37.865	4.442	55.589
58	0	0	1.Full-thickness tear at anterior-distal portion of right supraspinatus tendon 2.Right biceps tendon peritendineal effusion 3.Right acromial-clavicular distention	1	Right shoulder rotator cuff tear	2.935	1	0	0	0	0	0	3.37	3.043	1	0	0	0	0	0	0	0	0	1	0	0	0	6.271	0	0	0	1.616	6.211	54.888	14.780	23.682
80	0	0	1. Left supraspinatus tendon full-thickness tear at the posterior part, 2. Left infraspinatus tendinosis, 3. Left AC joint arthritis, Suggest clinical correlations.	0	Left rotator cuff tear	1.769	0	1	0	0	0	0	2.953	2.077	0	0	0	1	0	0	0	0	0	1	0	0	0	4.166	0	0	0	1.272	16.056	63.291	5.659	24.041
56	0	0	1.Left subdeltoisd bursitis 2.r/o full-thickness tear at distal-posterior portion of left supraspinatus tendon	0	Left shoulder bursitis	1.239	0	0	0	0	0	0	3.051	2.068	1	0	0	0	0	0	1	0	0	1	0	0	1	7.44	0	0	0	3.52	21.925	57.897	7.514	56.426
62	0	0	1.Full-thickness tear at anterior portion of right supraspinatus tendon 2.Right subdeltoid bursitis	1	Right shoulder pain	1.344	0	0	0	0	0	0	3.48	2.391	0	0	0	0	0	0	0	0	0	1	0	0	0	4.472	0	0	0	1.313	18.982	45.079	5.754	30.875
65	1	0	1.Supraspinatus full-thickness tear at anterior distal portion, 4.3*9.1mm, size stationary compared to previous exam. 2.Right 4th A1 pulley swelling, compatible with trigger finger.	1	Rt shoulder	1.739	0	1	0	0	0	1	4.348	3.263	1	0	0	0	0	0	0	0	0	1	0	0	1	7.408	0	1	0	1.822	10.210	76.580	7.112	44.792
66	0	0	1) tenosynovitis, biceps tendon long head, right (2) full-thickness tear of the supraspinatus tendon (less than 30 mm),right shoulder	1	right shoulder pain	4	0	0	0	0	0	0	3.032	2.434	1	0	0	0	0	0	0	0	0	1	0	0	0	5.884	0	0	0	1.458	12.898	76.785	4.667	38.567
59	0	0	1.Full thickness tear of middle-proximal supraspinatus. Tear length: 22mm. Tear width: 13mm. 2.Marked tendinosis of subscapularis and infraspinatus tendon. Small calcification also noted at distal subscapularis tendon. 3.Markedly increased effusion of subdeltoid bursa, compatible with bursitis.	1	Rt shoulder pain	2.198	0	0	0	0	0	0	4.239	1.969	1		0	1	0	0	1	0	0	1	0	0	0	6.257	0	1	1	2.031	8.045	68.046	10.279	32.096
53	1	0	1.A full-thickness tear was noted at middle supraspinatus tendon. (tear length: 5.7mm, tear width: 8.6mm) 2.Swelling and hypoechoic change of infraspinatus tendon, compatible with tendinopathy. 3.A 4mm plaque calcification noted at subscapularis insertion site.	0	rotator cuff tear	2.068	0	0	0	0	0	0	3.754	2.502	1	1	0	1	0	0	0	0	0	1	0	0	0	5.058	0	1	0	1.799	8.6	127.406	12.689	103.190
64	0	0	1.Right biceps tendon tenosynovitis 2.Right subscapularis tendon enthesopathy 3.Right supraspinatus tendon partial-thickness tear, middle portion 4.Right subacromial chronic bursitis	1	Right shoulder pain	2.285	0	0	0	0	0	0	2.953	2.198	1	0	0	0	0	0	0	1	0	1	0	0	0	6.319	0	1	1	2.3	2.663	101.132	6.439	112.043
80	0	0	1.Left supraspinatus partial-thickness tear. 2.Right supraspinatus full-thickness tear. 2.Bilateral biceps tenosynovitis. 3.Right infraspinatus tendinosis	1	Bilateral shoulder pain	4.472	0	0	0	0	0	1	5.427	3.896	1	0	0	0			1	0	0	1	0	0	0	5.123	0	0	0	2.544	15.141	115.338	15.028	75.361
70	0	0	1.Right supraspinatus full-thickness tear. 2.Right subdeltoid chronic bursitis.	1	Right shoulder impingement	1.634	0	0	0	0	0	1	3.565	2.726	0	0	0	1	0	0	0	1	0	1	0	0	0	6.91	0	0	0	2.241	9.546	31.484	10.243	20.585
68	1	0	Left supraspinatus tendon tear at anterior part.	0	Left shoulder pain	1.413	0	0	0	0	0	1	5.982	3.16	1	0	0	0	0	0	0	0	0	1	0	0	0	1.656	0	0	0	0	8.955	23.011	12.122	11.057
79	0	0	1.Right supraspinatus tendon full thickness tear about 13.4mm.	1	Right supraspinatus tendon tear	1.769	0	0	0	0	0	1	4.023	2.431	1	0	0	0	0	0	0	0	0	1	0	0	0	3.797	1	0	0	1.898	13.4	58.767	9.416	55.198
77	0	0	1.Right supraspinatus tendon full-thickness tear.	1	Right rotator cuff syndrome	1.413	0	0	0	0	0	0	2.584	1.753	1	0	0	0	0	0	0	0	0	1	0	0	0	5.539	0	0	0	1.45	3.045	61.417	4.856	65.121
53	0	0	(1)fluid along biceps tendon long head sheath, left (2)severe supraspinatus tendinitis with a full thickness tear, left shoulder (3)subdeltoid bursitis, r/o with intra-bursal hemorrhage, left shoulder	0	left shoulder pain	1.861	0	0	0	0	0	0	4.794	2.737	1	0	0	0	0	0	1	0	0	1	0	0	1	7.736	0	0	0	2.136	2.068	110.6	5.021	66.595
63	0	0	Right supraspinatus partial thickness tear at articular side.	0	Left rotator cuff syndrome	1.537	0	0	0	0	0	1	4.565	2.065	1	0	0	0	0	0	0	0	0	1	0	0	1	4.957	0	0	0	1.135	2.177	72.06	7.987	76.3

## Sheet: No-Tear Group
Age	Sex	ROM Limit	Diagnosis	Site	Clinical Diagnosis	Biceps Effusion	AC joint synovitis or distension	AC osteoarthritis	Biceps and subdeltoid effusion	Biceps Full_thickness tear	Biceps Subluxation or dislocation	Biceps Tendinosis	Biceps Thickness H	Biceps Thickness V	Effusion	IS calcification	IS Full_thickness tear	IS Tendinosis	Posterior labrum abnormality	Posterior recess effusion	Rule In	SA impingement	SA_SD bursal thickening	SS Calcification	SS Full_thickness tear	SS Partial Thickness Tear	SS Partial_thickness tear	SS Tendinosis	SS Thickness	Subscapularis Partial_thickness tear	Subscapularis Tendinosis	subscpularis clacification	SS bursa thickness
83	1	0	1.Left suparspinatus tendinosis 2.r/o left deltoid muscle atrophy, cause to be determined.	0	Left shoulder pain	1.376	0	0	0	0	0	0	4.68	1.791	1	0	0	0	0	0	1	0	0	0	0	0	0	0	5.454	0	0	0	1.791
66	0	0	1.Left supraspinatus tendon small partial tear. 2.Left biceps brachii tenosynovitis	0	Left shoulder pain	0.761	0	0	0	0	0	0	2.851	1.963	0	0	0	1	0	0	1	0	0	0	0	1	0	0	5.029	0	0	0	0.952
63	0	1	1. Limited ROM of left shoulder joint, esp. abduction and internal rotation. Frozen shoulder be considered. 2. Suspected partial thickness tear at the middle portion of the supraspinatus tendon	0	rotator cuff syndrome	0	0	0	0	0	0	0	4.956	2.294	0	0	0	1	0	0	1	0	1	0	0	0	1	1	7.959	0	0	0	2.13
73	0	0	tendinosis, supraspinatus tendon, left shoulder R/O with calcified tendinitis	0	left shoulder pain	0	0	0	0	0	0	0	2.746	1.315	0	0	0	0	0	0	1	0	0	1	0	0	0	0	6.098	0	0	0	0.785
54	1	1	Mild acromioclavicular joint distension. Otherwise sonographically normal.	0	Left frozen shoulder	1.639	0	0	0	0	0	0	3.922	2.221	1	0	0	0	0	0	1	0	0	0	0	0	0	0	4.952	0	0	0	2.051
62	1	0	1.Sonographically normal findings. 2.Please correlate to clinical findings.	1	Right shoulder pain	0	0	0	0	0	0	0	5.077	2.851	0	0	0	0	0	0	1	0	0	0	0	0	0	0	3.837	0	0	0	1.5
78	1	0	Left supraspinatus tendon full thickness tear	0	Left shoulder tendinitis	0	0	0	0	0	0	0	5.73	2.541	0	0	0	0	0	0	1	0	0	0	0	0	1	0	5.143	0	0	0	0.602
59	0	1	1.Compatible with frozen shoulder. 2.Mild glenohumeral joint arthritis. 3.Ultrasound guide intra-articular injection was performed.	0	Left frozen shoulder	0	0	0	0	0	0	0	4.259	2.104	0	0	0	0	0	0	1	0	0	1	0	0	0	0	4.216	0	0	0	1.143
56	0	1	Frozen shoulder	0	left shoulder pain	3.153	0	0	0	0	0	1	5.143	3.048	1	0	0	0	0	0	1	0	0	0	0	0	0	0	3.165	0	0	0	0.839
53	0	0	1.Left supraspinatus tendinosis. 2.Osteoarthritic chage of left knee. 3.Minimal knee joint effusion. 4.Left medial collateral ligament sprain, grade I.	0	Left shoulder pain	0	0	0	0	0	0	0	3.752	1.627	0	0	0	0	0	0	1	0	0	0	0	0	0	1	5.827	0	0	0	1.526
70	1	0	(1)tendinosis, supraspinatus tendon, left shoulder (2)No space taking lesion at the insertion of the deltoid muscle, left arm	0	left shoulder pain	1.143	0	0	0	0	0	0	3.795	2.773	1	0	0	1	0	0	1	0	1	0	0	0	0	1	7.83	0	1	0	2.356
64	0	0	1) rotator cuff rupture, bilateral shoulders 2) tenosynovitis, biceps tendon long head, left 3) subdeltoid bursitis, left shoulder	0	left shoulder pain	2.409	0	1	0	0	0	1	3.17	2.06	1	0	1	0	0	0	1	1	0	0	0	0	0	0	5.083	0	0	0	2.727
58	0	0	Sonographically normal.	0	Left shoulder pain	0	0	0	0	0	0	0	4.259	1.914	0	0	0	0	0	0	1	0	0	0	0	0	0	0	4.195	0	0	0	1.143
60	0	0	1. Right chronic subdeltoid bursitis. 2. Right supraspinatus tendon enthesopathy. 3. Right subscapularis tenden enthesopathy.	1	Right shouldr pain	0	0	0	0	0	0	0	3.434	1.725	0	0	0	0	0	0	1	0	0	0	0	0	0	1	5.306	0	1	0	1.205
70	1	0	1. Right supraspinatus calcific tendinopathy 2. Right subdeltoid chronic bursitis. 3. Right acromioclavicular joint distention.	1	Right shoulder pain	3.512	0	0	0	0	0	0	6.107	2.484	1	0	0	0	0	0	1	0	1	1	0	0	0	0	4.952	0	0	0	2.484
46	1	0	Increased thickness of subdeltoid/subacromail bursa without fluid accumulation, r/o chronic bursitis of shoulder joint	1	right shoudler rotator cuff syndrome	0	0	0	0	0	0	0	5.914	2.229	0	0	0	0	0	0	1	0	1	0	0	0	0	0	4.418	0	0	0	2.356
59	0	0	1. Left supraspinatus tendinopathy. 2. Left subdeltoid bursitis. 3. Left biceps peritendineal effusion.	0	Left shoulder pain	4.195	0	0	0	0	0	0	4.888	2.694	1	0	0	0	0	0	1	1	0	0	0	0	0	1	5.553	0	0	0	3.012
60	0	1	1.Subdeltoid bursa distension over rotator cuff, compatible with bursitis. 2.Ultrasound guide injection was performed smoothly. No immediate relief noted.	1	Right frozen shoulder	0	0	0	0	0	0	0	3.071	1.914	0	0	0	0	0	0	1	0	0	0	0	0	0	0	3.814	0	0	0	1.756
62	0	1	1.Limited supraspinatus and subscapularis visualization, compatible with frozen shoulder. 2.US guide injection was performed within glenohumeral joint.	1	Right frozen shoulder	0	0	0	0	0	0	0	4.19	1.524	0	0	0	0	0	0	1	0	0	0	0	0	0	0	4.018	0	1	0	1.026
65	0	1	1.Hypoechoic change of supraspinatus tendon, compatible with degenerative tendinopathy. 2.Limited visualization of subscapularis tendon. Please consider adhesive capsulitis.	1	Left shoulder pain.	0	0	0	0	0	0	0	4.766	1.725	0	0	0	0	0	0	1	0	0	0	0	0	0	0	4.381	0	1	0	1.143
66	0	0	A small cystic calcification was noted at middle portion of supraspinatus tendon, cartilage side. Otherwise sonographically normal.	1	Right shoulder impingement	0	0	0	0	0	0	0	5.011	2.409	0	0	0	1	0	0	1	0	0	1	0	0	0	1	4.956	0	0	0	1.143
64	0	0	Supraspinatus tendinopathy with reactive peritendinous effusion of biceps	0	Shoulder pain	2.294	0	0	0	0	0	0	4.195	2.476	0	0	0	0	0	0	1	0	0	0	0	0	0	1	8.416	0	0	0	1.451
58	0	0	Sonographically normal. Suggest clinical correlation.	1	Right shoulder pain	0	0	0	0	0	0	0	3.232	1.797	0	0	0	0	0	0	1	0	0	0	0	0	0	0	3.048	0	0	0	0.852
30	0	0	Right chronic subdeltoid bursitis	1	Right shoulder impingement sydnrome	0	0	0	0	0	0	0	3.742	1.989	0	0	0	0	0	0	1	0	1	0	0	0	0	0	4.766	0	0	0	2.356
30	0	0	1.Sonographically normal. Suggest clinical correlation.	1	Right rotator cuff syndrome	0	0	0	0	0	0	0	4.397	1.972	0	0	0	0	0	0	1	0	0	0	0	0	0	0	4.195	0	0	0	0.971
62	1	0	1.Left chronic subdeltoid bursitis. 2.Peritendinous effusion of left long head of biceps. 3.Kenacort 10mg and xylocaine 1% 4mL was injected in the left subdeltoid bursa.	0	Left rotator cuff syndrome	1.333	0	0	0	0	0	0	4.381	2.476	1	0	0	0	0	0	1	0	1	0	0	0	0	1	6.107	0	0	0	2.673
72	0	0	1. Supraspinatus tendinopathy 2. Chronic subdeltoid bursitis	0	left shoulder rotator cuff syndrome	1.797	0	0	0	0	0	0	2.727	1.278	1	0	0	0	0	0	1	0	1	0	0	0	0	1	4.766	0	0	0	2.06
60	0	0	1. Left supraspinatus tendinosis. 2. Left AC joint degenerative changes	0	Left shoulder pain for 2 years	0	0	1	0	0	0	0	4.575	1.524	0	0	0	0	0	0	1	0	0	0	0	0	0	0	5.602	0	0	0	0.971
67	0	1	1. Supraspinatus tendinosis 2. Wrist tendinitis	0	left frozen shoulder	1.488	0	0	0	0	0	0	2.556	1.704	1	0	0	0	0	0	1	0	0	0	0	0	0	1	5.202	0	0	0	1.159
68	0	1	1.Right supraspinatus tendinopathy 2.Compatible with clinical diagnosis of right frozen shoulder. 3.Ultrasound-guided injection with Kenacort 10mg and xylocaine 4mL was performed to the right shoulder joint.	1	Right frozen shoulder	0	0	0	0	0	0	1	7.229	4.229	0	0	0	0	0	0	1	0	0	0	0	0	0	1	4.766	0	0	0	1.536
62	0	0	1. Chronic Biceps tendinitis, left 2. Supraspinatus tendinosis, left	0	Left shoulder pain for 3 months	0	0	0	0	0	0	0	5.011	2476	0	0	0	0	0	0	1	0	0	0	0	0	0	0	4.195	0	0	0	1.627
64	1	0	1.Left biceps peritendinous effusion 2.Left supraspinatus tendinosis	0	Left shoulder pain	6.691	0	0	0	0	0	0	4.259	2.051	1	0	0	0	0	0	1	0	1	0	0	0	0	1	5.199	0	1	0	2.13
61	0	0	1.Left supraspinatus tendon calcification 2.Left infraspinatus tendon calcification 3.Left subdeltoid bursitis	0	Left shoulder pain	1.278	0	0	0	0	0	0	4.483	1.726	1	1	0	0	0	0	1	0	1	1	0	0	0	0	4.16	0	0	0	3.375
62	0	0	1.Right biceps tendon synovial hypertrophy 2.Right subscapularis tendon calcification 3.Right supraspinatus tendon calcification and possible partial thickness tear 4.Right subacromideltoid chronic bursitis	1	Right shoulder arthritis	2.864	0	0	0	0	0	0	4.48	1.6	1	0	0	0	0	0	1	0	1	1	0	0	1	0	5.77	0	0	1	2.353
72	0	0	Right supraspinatus calcified tendinitis.	1	Right shoulder sprain	2.834	0	0	0	0	0	0	4.505	2.895	1	0	0	0	0	0	1	0	0	1	0	0	0	1	6.075	0	0	0	1.579
64	0	0	Right subscapularis calcific tendinopathy.	1	Right shoulder pain	0	0	0	0	0	0	0	4.747	1.685	0	0	0	0	0	0	1	0	0	0	0	0	0	0	6.321	0	0	1	1.116
72	0	0	1.Small calcification plaque noted within supraspinatus tendon,anterior portion. Hypoechoic change also noted. Compatible with tendinopathy. 2.A small calcification plaque noted at subscapularis tendon, may be incidental finding.	0	Left shoulder impingement	0	0	1	0	0	0	0	5.524	2.095	0	0	0	0	0	0	1	0	0	1	0	0	0	1	5.157	0	0	1	1.026
73	1	0	1.Supraspinatus tendon swelling and heteroechoic change at anterior noted, small partial tear could not be ruled out.	1	Right shoulder pain	2.882	0	0	0	0	0	0	3.852	2.104	1	0	0	0	0	0	1	0	0	0	0	1	0	1	8.209	0	0	0	1.536
60	0	0	Supraspinatus tendinopathy	1	right shoulder rotator cuff syndrome	1.205	0	0	0	0	0	0	3.814	1.914	1	0	0	0	0	0	1	0	1	0	0	0	0	1	3.81	0	0	0	2.221
66	0	0	Calcified supraspinatus tendinosis	0	left shoulder sprain	0	0	0	0	0	0	0	4.385	1.905	0	0	0	0	0	0	1	0	0	1	0	0	0	0	5.421	0	0	0	1.2
63	0	1	1. Frozen shoulder 2. Supraspinatus tendinosis	1	right shoulder pain	0	0	0	0	0	0	0	4.762	1.914	0	0	0	0	0	0	1	0	0	0	0	0	0	1	4.685	0	0	0	1.143
80	1	0	1. Right supraspinatus calcified tendinosis and left supraspinatus tendinosis 2. Left subscapularis enthesopathy 3. Right AC joint spur	1	Bilateral shoulder pain	0	0	1		0	0	0	4.766	1.524	0	0	0	1	0	0	1	0	0	0	0	0	0	1	4.956	0	1	0	1.914
73	0	0	Left acromio-coracoid joint arthropathy, otherwise normal findig of sonographic image. Suggest clinical correlation	0	Left shoulder pain	0	0	1	0	0	0	0	3.238	1.905	0	0	0	0	0	0	1	0	0	0	0	0	0	0	4.43	0	0	1	1.536
78	0	0	(1) tenosynovitis, biceps tendon long head, right (2) AC joint synovitis, right shoulder (3) degenerative change of supraspinatus tendon, righ shoulder (4) R/O humeral fracture, right	1	right shoulder pain	2.172	0	1	0	0	0	1	4.976	2.882	1	0	0	0	0	0	1	0	0	0	0	0	0	1	4.985	0	0	0	1.95
75	0	1	1. Supraspinatus tendinosis 2. Frozen shoulder	1	right shoudler rotator cuff syndrome	3.927	0	0	0	0	0	0	4.19	1.714	1	0	0	0	0	0	1	0	0	0	0	0	0	1	6.05	0	1	0	1.451
61	0	1	The echoic finding is compatible with the clinical diangosis of frozen shoulder	0	frozen shoulder	3.431	0	0	0	0	0	1	5.789	4.474	1	0	0	1	0	0	1	0	1	0	0	0	0	0	5.11	0	1	0	2.122
67	0	0	Calcified supraspinatus tendinosis	1	rotator cuff syndrome	0	0	0	0	0	0	0	5.795	2.383	0	0	0	1	0	0	1	0	0	0	0	1	0	1	6.515	0	0	0	1.898
66	0	0	1.Supraspinatus tendon partial tear, 5*6*3mm, at middle portion, cartilage side. 2.Subdeltoid bursa effusion, r/o reactive change. 3.Biceps tendon effusion, r/o reactive change.	0	Left rotator cuff syndrome	1.571	0	0	0	0	0	0	2.863	1.989	1	0	0	0	0	0	1	1	0	0	0	0	1	0	3.81	0	0	0	2.172
70	0	0	1.Biceps tendon splitting sign with hypoechoic change, compatible with biceps tendinosis. 2.Supraspinatus tendon scattered calcification plaques noted at middle distal portion. Compared to previous exam, the calcification resolved about 30%.	1	Right shoulder pain	0	0	1	0	0	0	1	5.337	2.13	0	0	0	0	0	0	1	0	0	1	0	0	0	1	5.553	0	0	0	1.111
69	1	0	Calcified supraspinatus tendinosis with subdeltoid bursa fluid accumulation	1	right shoulder pain	1.111	0	0	0	0	0	0	4.208	2.13	1	0	0	0	0	0	1	0	1	0	0	0	0	1	6.868	0	0	0	2.37
67	0	0	One homogeneous mass near insertion area of right posterior part of supraspinatus tendon. Calcification or other mass cannot be ruled out. Please correlate with clinical presentation. Further image study is suggested if needed.	1	Right shoulder pain	0	0	0	0	0	0	0	6.619	3.092	0	0	0	0	0	0	1	0	0	1	0	0	0	1	6.562	0	0	0	2.462
67	0	1	1.Biceps tenosynovitis at proximal superior portion. 2.Calcification plaques noted at (1)anterior proximal portion (2)posterior distal portion. 3.Subdeltoid bursitis. 4.Ultrasound guide injection was performed to posterior calcification plaque puncturing and into bursa.	0	Left frozen shoulder, r/o calcific tendonitis	1.616	0	0	0	0	0	0	3.742	1.725	1	0	0	0	0	0	1	0	1	1	0	0	0	0	5.296	0	0	0	2.5
69	0	1	1. Calcified supraspinatus tendinosis 2. Frozen shoulder	0	Left shoulder frozen	0	0	0	0	0	0	0	4	2.104	0	0	0	0	0	0	1	0	0	1	0	0	0	0	4.607	0	0	0	1.536
66	1	1	1. Right supraspinatus calcification 2. Bilateral subscapularis and supraspinatus tendinosis 3. Bilateral frozen shoulder	1	Bilateral shoulder pain	0	0	0	0	0	0	1	5.605	3.238	0	0	0	0	0	0	1	0	0	0	0	0	0	1	4.528	0	1	0	1.807
72	0	0	1. left subscapularis, supraspinatus, infraspinatus tendon calcification	0	left shoulder pain	0	0	1	0	0	0	0	3.757	1.876	0	1	0	0	0	0	1	0	0	1	0	0	0	1	5.129	0	0	1	1.704
81	0	0	1.Right biceps tendon tendon peritendineal effusion. 2Right supraspinatus tendon tendinosis 3. Right infraspinatus tendon tendinosis	1	Right shoulder pain	2.664	0	0	0	0	0	1	4.28	3.614	1	0	0	1	0	0	1	0	0	0	0	0	0	1	5.576	0	0	0	1.143
76	1	1	1.Right biceps tendinosis with peritendineal effusion 2.Right suprapsinatus tendinosis 3.Right subdeltoid chronic bursitis 4.Compatible with clinical diagnosis of adhesive capsulitis	1	Right shoulder pain	2.387	0	0	0	0	0	1	5.083	3.795	1	0	0	0	0	0	1	0	1	0	0	0	0	1	6.228	0	0	0	2.476
68	0	0	1.Compatible with supraspinatus tendon enthesopathy, with scattered calcifications at distal insertion site.2.A lipoma noted at lateral shoulder, measuring 11*33*10mm. No increased blood flow.	0	Left shoulder pain, shoulder mass	1.756	0	0	0	0	0	0	3.833	1.756	1	0	0	0	0	0	1	1	0	1	0	0	0	1	4.418	0	0	0	2.473
76	1	0	Calcified supraspinatus tendinosis, middle portion	0	Left shoulder pain	0	0	1	0	0	0	0	6.386	2.901	0	0	0	0	0	0	1	0	0	1	0	0	0	0	5.364	0	0	0	1.159
69	0	0	1. Mild peritendinous effusion with calcification of the biceps tendon at its dependent part 2. Spur formation around AC joint 3. Lipoma, left forearm	0	Left shoulder arthritis	2.747	1	1	0	0	0	1	4.712	2.591	0	0	0	0	0	0	1	0	0	0	0	0	0	0	5.111	0	0	0	1.961
70	0	0	Swelling and hypoechic change of the lateral part of the supraspinatus tendon with one calcified lesion inside was found on US exam. Supraspinatus tendinosis with impingement should be considered.	0	Left shoulder pain	0	0	0	0	0	0	0	4.121	2.172	0	0	0	1	0	0	1	0	0	1	0	0	0	1	5.914	0	0	0	1.333
85	0	0	1.Right supraspinatus clacific tendinopathy 2.Right subscapularis tendinosis	1	Right shoulder pain	0	0	0	0	0	0	0	4.112	1.876	0	0	0	0	0	0	1	0	0	1	0	0	0	1	6.087	0	1	0	1.347
63	0	0	1.Severe swelling and hypoechogenicity of supraspinatus tendon.Partial tear noted at middle-distal portion, size 8*7*4mm. Compatible with advanced tendinopathy with partial tear. 2.Marked subdeltoid bursal fluid accumulation with bursa wall hypertrophy, compatible with bursitis. 3.Biceps tendon sheath effusion, swelling and hypertrophy, compatible with chronic tenosynovitis.	1	Right shoulder pain	1.714	0	0	0	0	0	0	5.083	1.905	1	0	0	0	0	0	1	1	0	0	0	1	0	1	6.678	0	0	0	2.975
84	1	0	1) tenosynovitis, biceps tendon long head, left. 2) severe supraspinatus tendinitis, left shoulder R/O with previous avulsion fracture of the humerus R/O calcified supraspinatus tendinitis	1	left shoulder pain	2.882	0	0	0	0	0	1	4.956	3.429	0	0	0	0	0	0	1	0	0	1	0	0	0	1	5.23	0	0	0	1.111
66	0	0	The sonographic findings indicated left supraspinatus tendinosis	0	Left shoulder pain	0	0	0	0	0	0	0	6.294	2.694	0	0	0	0	0	0	1	0	0	0	0	0	0	0	3.639	0	0	0	0.952
69	0	0	Right supraspinatus tendinopathy.	1	Right shoulder pain	0	0	0	0	0	0	0	4.344	1.989	0	0	0	0	0	0	1	0	0	0	0	0	0	0	5.333	0	0	0	1.387
52	1	0	1. Right subdeltoid bursitis, massive, mainly above subscapularis tendon. 2. Right bipces peritendineal effusion. 3. Right supraspinatus calcific tendinopathy. 4. Right shoulder joint effusion, moderate. 5. Right infraspinatus enthesopathy. 6. Left prepatellar bursitis	1	Right shoulder pain, left knee mass	4.777	0	0	0	0	0	0	5.73	2.591	1	0	0	1	0	1	1	1	0	1	0	0	0	0	3.619	0	0	0	3.255
73	1	1	1.Degenerative change of subscapularis tendon. 2.A linear calcification plaque noted at anterior distal supraspinatus tendon. 3.Biceps effusion, r/o reactive change.	0	Lt frozen shoulder	1.387	0	0	0	0	0	0	5.905	1.536	1	0	0	0	0	0	1	0	0	1	0	0	0	0	4.459	0	1	0	0.571
31	0	0	Left supraspinatus tendinosis	0	Left shoulder calcified tendinitis	0	0	0	0	0	0	0	4.589	2.693	0	0	0	0	0	0	1	0	0	1	0	0	0	0	4.776	0	0	0	1.026
74	1	0	1. Mild right chronic subdeltoid bursitis. 2. Right acromioclavicular joint spur.	1	Right shoulder pain	0		0	0	0	0	0	7.177	2.317	0	0	0	0	0	0	1	0	0	0	0	0	0	1	5.208	0	0	0	1.397
75	0	0	Left supraspinatus partial-thickness tear at anterior part.	0	Left shoulder pain	0	0	0	0	0	0	0	3.537	1.651	0	0	0	0	0	0	1	0	0	0	0	1	0	1	6.315	0	1	0	1.15
69	1	1	1)fluid along biceps tendon sheath, left shoulder 2) AC joint synovitis, left shoulder 3) supraspinatus tendinosis, left shoulder	0	left shoulder pain	1.024	1	0	0	0	0	0	4.741	2.048	1	0	0	0	0	0	1	0	0	0	0	0	0	0	3.466	0	0	0	1.942
77	1	0	Left supraspinatus calcific tendinopathy.	0	Left shoulder pain	0	0	0	0	0	0	0	4.134	2.372	0	0	0	0	0	0	1	0	0	1	0	0	0	1	5.206	0	0	0	1.403
75	1	0	1. Calcified supraspinatus tendinosis 2. Echo-guided infusion of 1cc Kenacort + 4cc Xylocain into the subdeltoid bursa and the calcified lesions	1	Calcified tendinosis	0	0	0	0	0	0	0	6.143	2.797	0	0	0	0	0	0	1	0	0	1	0	0	0	1	5.303	0	0	0	1.769
75	0	0	1) tenosynovitis, biceps tendon long head, left 2) AC joint synovitis, left shoulder 3) supraspinatus tendinosis, R/O with calcification, left shoulder	0	left shoulder pain	1.782	0	0	0	0	0	1	4.446	2.667	1	0	0	1	0	0	1	0	0	0	0	0	0	0	3.558	0	0	0	1.295
63	0	0	Right supraspinatus tendinosis	1	Right shoulder pain	0	0	0	0	0	0	0	3.812	1.909	0	0	0	0	0	0	1	0	0	0	0	0	0	1	5.462	0	0	0	1.971
69	1	1	1. Right supraspinatus tendinosis. 2. Right chronic subdeltoid bursitis 3. Compatible with right frozen shoulder.	1	Right SS tendinopathy, right frozen shoulder	0	0	1	0	0	0	0	4.959	1.922	0	0	0	0	0	0	1	0	0	1	0	0	0	1	3.638	0	0	0	1.403
69	0	0	Sonographically normal. Suggest clinical correlation.	1	Right shoulder sprain	0	0	0	0	0	0	0	2.929	1.514	0	0	0	0	0	0	1	0	0	0	0	0	0	0	4.386	0	0	0	0.898
72	0	0	1.Small calcification in left subscapularis tendon 2.Left supraspinatus tendinopathy 3.Left subacromiodeltoid chronic burisitis	0	Left shoulder pain	1.047	0	0	0	0	0	0	3.702	1.704	1	0	0	0	0	0	1	0	1	0	0	0	0	1	5.22	0	0	1	1.047
56	0	0	Calcified supraspinatus tendinosis	1	right shoulder rotator cuff tear	1.198	0	0	0	0	0	0	3.01	1.591	1	0	0	0	0	0	1	0	0	1	0	0	0	1	4.589	0	0	0	1.209
62	0	1	Frozen shoulder	0	left shoulder sprain	0	0	0	0	0	0	0	3.614	1.818	0	0	0	0	0	0	1	0	0	0	0	0	0	1	6.144	0	0	0	1.6
76	0	0	Calcified supraspinatus tendinosis with impingement	0	Left shoulder tendinosis	0	0	0	0	0	0	0	5.303	2.571	0	0	0	0	0	0	1	0	0	1	0	0	0	1	4.221	0	0	0	1.326
67	1	0	Right supraspinatus calcification.	0	Bilateral shoulders pain	0	0	0	0	0	0	0	5.593	2.54	0	0	0	0	0	0	1	0	0	0	0	0	0	0	3.576	0	0	0	0.889
74	0	0	1.Calcification of supraspinatus tendon at its anterior-distal portion, size: 5*10*7mm, compatible with calcific tendonitis. 2.Chronic subdeltoic bursitis. 3.Chronic biceps tenosynovitis.	1	right shoulder pain	2.785	0	0	0	0	0	1	2.426	2.896	1	0	0	0	0	1	1	0	1	1	0	0	0	1	4.787	0	0	0	2.386
67	0	1	1.Scatter residual small calcification plaques noted within supraspinatus tendon, compatible with calcific tendinopathy s/p treatment. 2.Ultrasound guide intra-glenohumeral joint injection was performed smoothly for secondary frozen shoulder.	0	left frozen shoulder	1.054	0	0	0	0	0	0	4.333	1.951	1	0	0	0	0	0	1	0	1	1	0	0	0	1	5.503	0	0	0	2.108
75	0	0	Supraspinatus tendon hypoechoic change with scattered calcification plaques noted at middle-distal portion, compatible with calcific tendinopathy.	1	Right shoulder pain	0	0	0	0	0	0	0	4.743	2.108	0	0	0	0	0	0	1	0	0	1	0	0	0	1	8.017	0	0	0	1.863
66	0	0	Sonographically normal. Clinical correlation is recommended.	0	Left shoulder pain	0	0	0	0	0	0	0	4.444	2.036	0	0	0	0	0	0	1	0	0	0	0	0	0	0	4.78	0	0	0	1.397
69	1	0	1. Right cortical irregularity at greater tubercle of humerus, with underline tendon focal hypoechoic change. Right shoulder OA change with supraspinatus tendinosis was impressed.	1	Right shoulder pain	0	0	1	0	0	0	0	4.334	1.403	0	0	0	0	0	0	1	0	0	0	0	0	0	1	4.538	0	1	0	1.136
80	0	0	1. Calcified supraspinatus tendinosis 2. Distended AC joint capsule	0	Left shoulder pain	0	1	0	0	0	0	1	5.009	2.994	0	0	0	0	0	0	1	0	0	0	0	0	0	1	5.303	0	1	0	1.831
61	1	0	Sonographically normal. Suggest clinical correlation.	0	left shoulder pain	0	0	0	0	0	0	0	3.912	1.008	0	0	0	0	0	0	1	0	0	0	0	0	0	0	4.827	0	0	0	1.429
67	1	0	1. Left supraspinatus calcified tendinitis 2. Left shoulder impingement 3. Left biceps peritendineal effusion	0	left rotator cuff syndrome	2.162	0	0	0	0	0	1	6.16	4.509	1	0	0	0	0	0	1	0	0	0	0	0	0	1	5.086	0	0	0	1.113
79	0	0	1. Right supraspiantus partial thickness tear at its anterior part and bursal side 2. Right biceps long head peritendinous effusion	1	Right rotator cuff syndrome	2.102	0	0	0	0	0	1	4.257	2.989	1	0	0	0	0	0	1	0	0	0	0	1	0	0	4.717	0	0	0	1.717
77	1	0	Sonographic almosmst normal except mild right biceps tendon tendinosis	1	Right shoulder pain	0	0	0	0	0	0	0	4.446	1.905	0	0	0	0	0	0	1	0	0	0	0	0	0	0	4.065	0	0	0	1.529
60	0	1	1. Chronic right subdeltoid bursitis 2. Right AC joint distention 3. Compatible with right frozen shoulder	1	Right frozen shoulder, right supraspiantus tendinitis	1.27	1	0	0	0	0	0	4.49	2.341	1	0	0	0	0	0	1	0	1	0	0	0	0	0	4.825	0	1	0	2.3
79	0	0	1. Right supraspinatus calcific tendinopathy 2. Right subscapularis enthesopathy 3. Right biceps peritendinous effusion 4. Right subdeltoid bursitis	1	right shoulder pain	2.618	0	0	0	0	0	0	2.923	2.036	1	0	0	0	0	0	1	0	1	1	0	0	0	1	5.978	0	1	0	2.032
94	0	0	1. Right supraspinatus calcific tendinopathy 2. Right subscapularis tendinopathy 3. Right biceps peritendinous effusion	1	right shoulder pain	1.307	0	0	0	0	0	0	5.587	2.543	1	0	0	0	0	0	1	0	0	1	0	0	0	1	4.136	0	1	0	1.403
65	0	0	1.Left supraspinatus tendinosis 2.Suspect frozen shoulder, left	0	Left shoulder pain	1.651	1	0	0	0	0	1	3.338	2.618	1	0	0	0	0	0	1	0	1	1	0	0	0	1	4.192	0	0	0	2.372
71	0	0	Sonographically normal. Suggest clinical correlation.	1	R shoulder pain	1.257	0	0	0	0	0	0	3.656	1.849	0	0	0	0	0	0	1	0	1	0	0	0	0	0	4.714	0	0	0	2.694
77	0	0	1.Left supraspinatus calcific tendinosis 2.Small calcification at left subscapularis and infraspinatus insertion	0	L shoulder pain	1.014	0	0	0	0	0	0	4.198	2.048	1	1	0	0	0	0	1	0	1	1	0	0	0	0	4.657	0	0	0	2.192
61	1	0	1. Left AC joint sprain 2. Left biceps long head peritendinous effusion.	0	Left shoulder sprain	1.27	1	0	0	0	0	0	6.741	2.317	1	0	0	0	0	0	1	0	0	0	0	0	0	0	2.987	0	0	0	0.898
81	0	0	The sonographic pictures were compatible with right supraspinatus calcific tendinopathy.	1	Right shoulder pain	0	0	0	0	0	0	0	4.84	2.426	0	0	0	0	0	0	1	0	0	1	0	0	0	1	6.724	0	0	0	1.243
74	1	0	1. Right supraspinatus tendinopathy 2. Right subscpularis tendinopathy	1	Right shoulder paim	0	0	0	0	0	0	0	2.923	1.797	0	0	0	0	0	0	1	0	0	0	0	0	0	1	4.446	0	1	0	1.403
67	0	0	The sonographic pictures were compatible with right subdeltoid bursitiis.	1	Right shoulder pain	0	0	0	0	0	0	0	4.562	2.347	0	0	0	0	0	0	1	0	0	0	0	0	0	0	2.936	0	0	0	0.755
68	1	0	1. Right subdeltoid bursitis 2. Right biceps peritendinous effusion	1	Right shoulder pain	1.524	0	0	0	0	0	0	4.885	2.439	1	0	0	0	0	0	1	0	1	0	0	0	0	0	5.5	0	0	0	2.6
66	0	0	Left shoulder and upper arm soft tissue: Sonographically normal. Suggest clinical correlation.	0	Left upper arm pain	0	0	0	0	0	0	0	6.009	2.427	0	0	0	0	0	0	1	0	0	0	0	0	0	0	5.974	0	0	0	2.014
47	1	1	1.R/O left frozen shoulder 2.Left subdeltoid bursitis, mild.	0	Left shoulder pain	0	0	0	0	0	0	0	4.417	1.849	0	0	0	0	0	0	1	0	0	0	0	0	0	0	5.357	0	0	0	1.67
77	0	1	1. Left acromioclavicular joint distention. 2. Left biceps peritendineal effusion at dependent part. 3. Impingement sign positive.	0	Left frozen shoulder	1.42	1	0	0	0	0	0	5.157	2.129	1	0	0	0	0	0	1	0	0	0	0	0	0	0	4.719	0	0	0	1.72
73	1	0	1. Left supraspinatus microcalcification 2. Left subdeltoid bursitis 3. Left biceps peritednious effusion	0	Left shoulder pain	1.27	0	0	0	0	0	0	3.612	1.524	1	0	0	0	0	0	1	0	1	1	0	0	0	0	4.443	0	0	0	2.409
68	0	0	1.Right supraspinatus calcific tendinosis 2.R/O old partial thickness tear of right supraspinatus tendon 3.Rigth subdeltoid bursal effusion, minimal	1	Right shoulder pain	0	0	0	0	0	1	0	2.679	1.251	0	0	0	0	0	0	1	1	0	0	0	1	0	0	4.601	0	0	0	2.727
81	0	0	1.Diffuse cortical irregularity of humeral head. 2.Subscapularis and supraspinatus tendinopathy, compatible with degenerative change.	0	left shoulder pain	0	0	0	0	0	0	0	3.685	1.529	0	0	0	0	0	0	1	0	0	0	0	0	0	0	4.827	0	1	0	0.635
65	1	1	Limited visualization of subscapularis due to ROM. Mild effusion of biceps tendon. Compatible with adhesive capsulitis.	1	Right frozen shoulder	1.67	0	0	0	0	0	0	3.215	2.067	1	0	0	0	0	0	1	0	0	0	0	0	0	1	4.76	0	0	0	0.898
81	1	0	1. Right supraspinatus tendinosis 2. Right AC joint spur	1	Right shoulder contusion	0	0	1	0	0	0	0	5.024	2.129	0	0	0	0	0	0	1	0	0	0	0	0	0	1	5.1	0	0	0	1.205
65	1	0	(1) Tenosynovitis, biceps tendon long head, right (2) Supraspinatus tendinitis, right shoulder (3) AC joint synovitis, right shoulder (4) R/O humeral fracture, right shoulder	1	right shoulder pain	2.54	1	0	0	0	0	1	4.622	3.182	1	0	0	0	0	0	1	0	1	0	0	0	0	0	5.497	0	0	0	2.167
83	0	0	Sonographically normal.	1	Right shoulder pain	0	0	0	0	0	0	0	5.39	1.651	0	0	0	0	0	0	1	0	0	0	0	0	0	0	3.842	0	0	0	1.694
66	1	0	(1) Degenerative change of the supraspinatus tendon, left (2) R/O previous sprain of the supraspinatus tendon with avulsion at the insertion, left shoulder (3) AC joint synovitis, left shoulder	0	left shoulder pain	0	1	0	0	0	0	0	6.243	1.922	0	0	0	0	0	0	1	0	0	0	0	0	0	1	5.262	0	0	0	1.273
82	0	0	1. Right biceps peritendinous effusion 2. Right supraspinatus tendinosis 3. Right subscapularis calcified tendinosis 4. Right AC joint OA	1	Right rotator cuff tear/ SS tendinitis	0	0	0	0	0	0	0	4.78	2.221	0	0	0	0	0	0	1	1	0	0	0	0	0	1	6.07	0	1	1	2.018
68	0	0	1.Right shoulder: moderate tendinopathy of biceps and supraspinatus tendon. 2.Left shoulder: mild tendinopathy of left supraspinatus tendon.	1	Bilateral shoulder	2.443	0	0	0	0	0	1	5.8	4.6	1	0	0	0	0	0	1	0	0	0	0	0	0	1	4.78	0	0	0	1.749
47	1	0	Sonographically normal of left shoulder	0	Left shoulder pain	0	0	0	0	0	0	0	3.812	1.307	0	0	0	0	0	0	1	0	0	0	0	0	0	0	4.408	0	0	0	1.171
80	0	0	1. Calcified tendinopathy of right supraspinatus tendon 2. One lipoma, measured as 19.5mm*22.7mm*4.7mm above the right deltoid muscle.	1	1. Right shoulder pain 2. A mass at right shoulder	0	0	0	0	0	0	0	4.01	1.934	0	0	0	0	0	0	1	0	0	1	0	0	0	1	5.497	0	0	0	1.143
72	0	0	1. r/o Right supraspinatus partial tear. 2. right chronic subdeltoid bursitis with massive effusion. 3. r/o right subscapularis small tear. 4. right biceps tendinopathy. 5. right posterior joint recess effusion. 6. right acromioclavicular joint distension.	1	Right shoulder sprain for 1+ month	6.391	0	0	0	0	0	1	5.22	3.685	1	0	0	0	0	1	1	1	0	0	0	0	1	0	5.482	1	1	0	3.074
69	0	0	1. R/o humeral fracture, 2. Tendinosis of left biceps brachii, supraspinatus and infraspinatus tendon.	0	left shoulder pain.	1.805	0	0	0	0	0	1	6.102	2.162	1	0	0	1	0	0	1	0	0	0	0	0	0	1	7.431	0	0	0	1.818
73	1	0	1. Left acromion fracture 2. Left chronic subdeltois bursitis, located at anterior part. 3. Left biceps tendon peritendineal effusion	0	Left shoulder pain	2.794	0	1	0	0	0	0	5.974	2.067	1	0	0	0	0	0	1	0	1	0	0	0	0	0	4.622	0	0	0	3.8
73	0	0	1.Scattered calcification plaques noted within supraspinatus tendon, compatible with calcific tendinosis s/p previous puncture. 2.Ultrasound guide intrabursal injection was performed into bursa and calcification re-puncture was performed. Immediate improvement in internal rotation was noted. Still painful limitation in terminal forward flexion.	1	Rt shoulder pain	0	0	0	0	0	0	0	4.509	2.067	0	0	0	0	0	0	1	0	0	1	0	0	0	0	4.657	0	0	0	1.085
49	1	0	Left supraspinatus tendinosis	0	Left SS calcified tendinitis	0	0	0	0	0	0	0	4.852	1.694	0	0	0	0	0	0	1	0	1	0	0	0	0	0	4.931	0	0	0	2.1
60	1	0	1. Chronic subdeltoid bursitis 2. Supraspinatus tendinosis 3. Distended AC joint 4. Echo-guided subdeloid/subacromial infusion of Kenacort 1cc + Xylocaine 4cc was performed smoothly	0	Left shoulder rotator cuff syndrome	0	1	0	0	0	0	0	2.149	1.725	0	0	0	0	0	0	1	0	1	0	0	0	0	0	4.252	0	0	0	2.4
80	1	0	1. Supraspinatus tendinosis with dilatation of subdeltoid bursa 2. OA chagne of humeral head	1	right shoulder rotator cuff syndrome	0	0	1	0	0	0	1	3.504	2.627	0	0	0	0	0	0	1	0	1	0	0	0	0	1	4.579	0	1	0	2.3
83	1	0	1.Left pretibial mass, r/o hematoma. 2.Left biceps tenosynovitis with effusion. 3.r/o left supraspinatus tendon articular-side partial tear at anterior distal part. 4.One small calcification at anterior distal part of left supraspinatus tendon without increased vascularity.	0	Left tibial mass and left shoulder	4.596	0	0	0	0	0	1	4.485	1.81	1	0	0	0	0	0	1	0	0	0	0	0	1	0	4.737	0	0	0	1.205
75	0	0	1. Left supraspinatus tendinosis 2. Left subscapularis enthesopathy	0	Rotator cuff syndrome	0	0	0	0	0	0	0	4.006	1.849	0	0	0	0	0	0	1	0	0	0	0	0	0	1	4.158	0	1	0	1.364
57	1	1	Right subscapularis calcified tendinosis	1	right frozen shoulder	0	0	0	0	0	0	0	4.135	2.317	0	0	0	0	0	0	1	0	0	0	0	0	0	0	3.544	0	1	1	1.337
86	0	0	1. Right subdeltoid bursa distension 2. Peritendineal effusion of right biceps tendon	1	Suspect right subdeltoid bursitis	1.196	0	0	0	0	0	0	4.802	2.077	0	0	0	0	0	0	1	1	0	0	0	0	0	0	6.885	0	0	0	5.156
50	1	0	1.Minimal amount of right biceps tendon peritendineal effusion 2.Right subacromial chronic bursitis	1	Right shoulder tenosynovitis	1.848	0	0	0	0	0	0	4.396	1.556	1	0	0	0	0	0	1	0	1	0	0	0	0	0	5	0	0	0	2.1
62	1	0	1.Left biceps peritendineal effusion 2.Left subacromial chronic bursitis	0	Left shoulder pain	3.055	0	0	0	0	0	0	5.534	2.318	1	0	0	0	0	0	1	0	1	0	0	0	0	0	5.757	0	0	0	2.3
68	1	0	1.Spliting of right biceps with biceps tenosynovitis, with active inflammation 2.Right supraspinatus tendinosis 3.Calcification at the insertion of right subscapularis and infraspinatus tendon insertion 4.Chronic right subdeltoid bursitis	1	Right shoulder pain, R/O biceps rupture	2.431	0	0	0	0	0	1	3.613	1.478	1	1	0	0	0	0	1	0	0	0	0	0	0	1	4.958	0	0	1	1.215
58	1	0	1.Left supraspinatus and infraspinatus calcific tendinosis 2.Left chronic subdeltoid bursitis, mild	0	Left shoulder pain	0	0	0	0	0	0	0	4.504	1.898	0	1	0	1	0	0	1	0	0	1	0	0	0	1	5.019	0	0	0	1.201
56	1	0	1. Right biceps peritendinous effusion 2. Chronic right subdeltoid bursitis	1	Right shoulder tendinitis	2.091	0	0	0	0	0	0	4.349	1.753	1	0	0	0	0	0	1	0	1	0	0	0	0	0	4.754	0	0	0	1.63
76	0	1	1. Left supraspinatus calcified tendinosis 2. Left subscapularis calcified tendinosis 3. Left biceps peritendinous effusion 4. Compatible with left frozen shoulder	0	Left shoulder pain	5.752	0	0	0	0	0	0	5.619	2.945	0	0	0	0	0	0	1	0	0	1	0	0	0	1	7.127	0	1	1	3.433
31	0	0	1. Left supraspinatus partial thickness tear at its posterior part, bursa side 2. Chronic left subdeltoid bursitis	0	Left shoulder rotator cuff syndrome	0	0	0	0	0	0	0	6.477	2.211	0	0	0	0	0	0	1	0	1	0	0	1	0	0	7.96	0	0	0	2.794
78	1	0	The sonographic pictures were compatible with left subdeltoid bursitis.	0	Left shoulder pain	0	0	0	0	0	0	0	6.662	2.502	0	0	0	0	0	0	1	0	1	0	0	0	0	0	4.468	0	0	0	1.663
60	0	0	Left supraspinatus tendinosis.	0	Left shoulder rotator cuff syndrome	0	0	0	0	0	0	0	4.365	2.009	0	0	0	0	0	0	1	0	0	0	0	0	0	0	6.38	0	0	0	1.215
76	0	0	1. Right biceps tendinosis 2. Right supraspinatus and infraspinatus tendinopathy 3. Right supraspinatus microcalcification 4. Right subdeltoid bursitis	1	Right shoulder pain	1.898	0	0	0	0	0	1	5.448	2.927	1	1	0	1	0	0	1	0	1	1	0	0	0	1	5.354	0	0	0	1.876
70	0	0	Focal hypoechogenicity, swelling (7.6mm), and mosaic pattern of anterior supraspinatus, compatible with tendinosis.	0	Lt rotator cuff syndrome	0	0	0	0	0	0	0	5.548	2.174	0	0	0	0	0	0	1	0	0	0	0	0	0	1	6.638	0	0	0	1.45
70	1	0	1.Marked swelling of subdeltoid bursa, compatible with bursitis. 2.Glenohumeral joint effusion, compatible with arthritis. 3.Small calcifications noted at supraspinatus and subscapularis insertion site.	1	Rt shoulder pain	1.857	0	0	0	0	0	1	3.028	1.645	1	0	0	0	0	1	1	1	0	1	0	0	0	0	5.019	0	1	0	1.957
70	1	0	1. Right biceps tendinosis 2. Right subscapularis tendon calcification 3. Right supraspinatus tendinopathy 4. Right subdeltoid bursitis	1	Right shoulder pain	0	0	0	0	0	0	1	4.375	2.685	0	0	0	0	0	0	1	0	1	0	0	0	0	1	5.969	0	0	1	2.1
87	0	1	A large punctuated calcification was noted at middle-posterior supraspinatus, (15*15mm), extending to superior infraspinatus tendon. Compatible with calcific tendinopathy.	0	Lt frozen shoulder	2.068	0	0	0	0	1	0	5.326	2.068	1	1	0	1	0	0	1	0	0	1	0	0	0	1	3.33	0	0	0	1.322
49	1	0	1. Left biceps peritendinous effusion 2. Left subdeltoid bursitis	0	Left shoulder pain with impingement sign	1.196	0	0	0	0	0	0	5.719	1.957	1	0	0	0	0	0	1	0	1	0	0	0	0	0	3.913	0	0	0	2.1
